# Supplementary material for: Dynamic, but Not Necessarily Disordered, Human-Virus Interactions Mediated through SLiMs in Viral Proteins
Source: Viruses. 2021 Nov 26;13(12):2369. doi: 10.3390/v13122369 (PMC8703344; doi:10.3390/v13122369)
Supplement: Supplementary file 1 [file viruses-13-02369-s001.zip]

Archive with 1 entries (1 files):
- viral_slims_predictions.csv
