# Supplementary material for: Dynamic, but Not Necessarily Disordered, Human-Virus Interactions Mediated through SLiMs in Viral Proteins
Source: Viruses. 2021 Nov 26;13(12):2369. doi: 10.3390/v13122369 (PMC8703344; doi:10.3390/v13122369)
Supplement: Supplementary file 1 [file viruses-13-02369-s001.zip › viral_slims_predictions.csv]

Accession	ELM_acc	ELMType	ELMIdentifier	ProteinName	Primary_Acc	Accessions	Start	End	References	Methods	InstanceLogic	PDB	Organism	ELM_acc	ELM_seq	bin_disorder_0.4	perc_disorder_0.4	avg_disorder_score	q3_state	perc_coil	bin_rsa_.25	perc_acc	bin_disorder_0.5	perc_disorder_0.5
ELMI000194	ELMI000194	LIG	LIG_SH3_2	NEF_HV1BR	P03406	P03406	72	77	8681387 7859737	alanine scanning; western blot; x-ray crystallography	true positive	1EFN	Human immunodeficiency virus type 1 (BRU ISOLATE)	ELMI000194	PQVPLR	DDDOOO	0.5	0.3965	CCCCCC	1	EEEEEE	1	DOOOOO	0.166666667
ELMI000263	ELMI000263	LIG	LIG_CtBP_PxDLS_1	E1A_ADE02	P03254	P03254 P24934 Q67788	279	283	7479821	coimmunoprecipitation; glutathione s tranferase tag; mutation analysis; pull down; two hybrid	true positive		Human adenovirus 2	ELMI000263	PLDLS	DDDDD	1	0.55946	CCCCC	1	EEEEE	1	DDDDD	1
ELMI000886	ELMI000886	MOD	MOD_SUMO_for_1	VIE1_HCMVA	P13202	P13202 Q7M6S4	449	452	11861864	not specified	true positive		Human herpesvirus 5 strain AD169	ELMI000886	VKSE	DDDD	1	0.90495	CCCC	1	EEEE	1	DDDD	1
ELMI000922	ELMI000922	TRG	TRG_NES_CRM1_1	REV_HV1C4	P05865	P05865	74	87	7543368	competition binding; mutation analysis	true positive		Human immunodeficiency virus type 1 (CDC-451 ISOLATE)	ELMI000922	QLPPLERLTLDCSE	DDDDDDDDDDDDDD	1	0.524214286	CCCCCCCCCCCCCC	1	EEEEEEEEEEEEEE	1	DDDDDOOOOODDDD	0.642857143
ELMI001071	ELMI001071	DOC	DOC_USP7_MATH_2	EBNA1_EBVB9	P03211	P03211 Q777E1	442	448	15808506	classical fluorescence spectroscopy; glutathione s tranferase tag; mutation analysis; pull down; x-ray crystallography	true positive	1YY6	Human herpesvirus 4 (strain B95-8)	ELMI001071	PGEGPST	DDDDDDD	1	0.986728571	CCCCCCC	1	EEEEEEE	1	DDDDDDD	1
ELMI001315	ELMI001315	DEG	DEG_SCF_TRCP1_1	VPU_HV1BR	P05923	P05923	51	56	14674748 14561767	confocal microscopy; nuclear magnetic resonance; radiolabel	true positive		Human immunodeficiency virus type 1 (BRU ISOLATE)	ELMI001315	DSGNES	OOOOOO	0	0.316683333	CCCCCC	1	EEEEEE	1	OOOOOO	0
ELMI001316	ELMI001316	DEG	DEG_SCF_TRCP1_1	LMP1_EBVB9	P03230	P03230 Q777A4	210	215	14523018	coimmunoprecipitation; mutation analysis	true positive		Human herpesvirus 4 (strain B95-8)	ELMI001316	DSGHES	DDDDDD	1	0.963016667	CCCCCC	1	EEEEEE	1	DDDDDD	1
ELMI001323	ELMI001323	LIG	LIG_PTAP_UEV_1	GAG_HTL1A	P03345	P03345 Q85589	123	128	14581525	alanine scanning; glutathione s tranferase tag; mutation analysis; pull down; two hybrid; western blot	true positive		Human T-cell lymphotrophic virus type 1 (strain ATK)	ELMI001323	EPTAPQ	DDDDDD	1	0.71765	CCCCCC	1	EEEEEE	1	DDDDDD	1
ELMI001324	ELMI001324	LIG	LIG_PTAP_UEV_1	GAG_HV1B1	P03347	P03347 P03350	454	459	2014240	sequence based prediction	true positive		Human immunodeficiency virus type 1 BH10	ELMI001324	EPTAPP	DDDDDD	1	0.809016667	CCCCCC	1	EEEEEE	1	DDDDDD	1
ELMI001325	ELMI001325	LIG	LIG_PTAP_UEV_1	GAG_HV1B1	P03347	P03347 P03350	466	471	2014240	sequence based prediction	true positive		Human immunodeficiency virus type 1 BH10	ELMI001325	EPTAPP	DDDDDD	1	0.856766667	CCCCCC	1	EEEEEE	1	DDDDDD	1
ELMI001331	ELMI001331	LIG	LIG_PTAP_UEV_1	GAG_HV2BE	P18095	P18095	455	460	2014240	sequence based prediction	true positive		Human immunodeficiency virus type 2 (ISOLATE BEN)	ELMI001331	IPTAPP	DDDDDD	1	0.8461	CCCCCC	1	EEEEEE	1	DDDDDD	1
ELMI001332	ELMI001332	LIG	LIG_PTAP_UEV_1	GAG_MPMV	P07567	P07567	209	214	12915562	electron microscopy; mutation analysis	true positive		Mason-Pfizer monkey virus	ELMI001332	TPSAPT	DDDDDD	1	0.767866667	CCCCCC	1	EEEEEE	1	DDDDDD	1
ELMI001336	ELMI001336	LIG	LIG_PTAP_UEV_1	GAG_SIVCZ	P17282	P17282	464	469	16332383	sequence based prediction	true positive		Simian immunodeficiency virus	ELMI001336	EPTAPP	DDDDDD	1	0.707866667	CCCCCC	1	EEEEEE	1	DDDDDD	1
ELMI001337	ELMI001337	LIG	LIG_PTAP_UEV_1	VP40_EBOZM	Q05128	Q05128	6	11	12525615	mutation analysis	true positive		Ebola virus - Mayinga, Zaire, 1976	ELMI001337	LPTAPP	DDDDDD	1	0.466766667	CCCCCC	1	EEEEEE	1	DOOOOO	0.166666667
ELMI001338	ELMI001338	LIG	LIG_PTAP_UEV_1	Z_LASSJ	O73557	O73557	80	85	12970458	colocalization; mutation analysis	true positive		Lassa virus Josiah	ELMI001338	APTAPP	DDDDDD	1	0.5269	CCCCCC	1	EEEEEE	1	DDDDDD	1
ELMI001348	ELMI001348	TRG	TRG_NLS_MonoExtN_4	W_NIPAV	P0C1C7	P0C1C7	437	443	15857993	coimmunoprecipitation; colocalization; mutation analysis	true positive		Nipah virus	ELMI001348	PTKKARV	DDDDDDD	1	0.891771429	CCCCCCC	1	EEEEEEE	1	DDDDDDD	1
ELMI001354	ELMI001354	TRG	TRG_NLS_MonoCore_2	LT_SV40	P03070	P03070	127	132	6096007 12852786	colocalization; mutation analysis; x-ray crystallography	true positive	1Q1T	Simian virus 40	ELMI001354	KKKRKV	DDDDDD	1	0.668966667	CCCCCC	1	EEEEEE	1	DDDDDD	1
ELMI001356	ELMI001356	TRG	TRG_NLS_MonoExtN_4	JUN_AVIS1	P05411	P05411	224	230	1584763	colocalization; mutation analysis	true positive		Avian sarcoma virus 17	ELMI001356	KSRKRKL	DDDDDDD	1	0.580628571	HHHHHHH	0	EEEEEEE	1	DDDDDDO	0.857142857
ELMI001357	ELMI001357	TRG	TRG_NLS_MonoExtC_3	JUN_AVIS1	P05411	P05411	225	231	1584763	colocalization; mutation analysis	true positive		Avian sarcoma virus 17	ELMI001357	SRKRKLE	DDDDDDD	1	0.571685714	HHHHHHH	0	EEEEEEE	1	DDDDDOD	0.857142857
ELMI001358	ELMI001358	TRG	TRG_NLS_MonoExtC_3	LT_SV40	P03070	P03070	127	133	6096007 12852786	colocalization; mutation analysis; x-ray crystallography	true positive	1Q1T	Simian virus 40	ELMI001358	KKKRKVE	DDDDDDD	1	0.6331	CCCCCCC	1	EEEEEEE	1	DDDDDDD	1
ELMI001359	ELMI001359	TRG	TRG_NLS_MonoCore_2	JUN_AVIS1	P05411	P05411	225	230	1584763	colocalization; mutation analysis	true positive		Avian sarcoma virus 17	ELMI001359	SRKRKL	DDDDDD	1	0.563333333	HHHHHH	0	EEEEEE	1	DDDDDO	0.833333333
ELMI001362	ELMI001362	TRG	TRG_NLS_MonoExtN_4	LT_SV40	P03070	P03070	126	132	6096007 12852786	colocalization; mutation analysis; x-ray crystallography	true positive	1Q1T	Simian virus 40	ELMI001362	PKKKRKV	DDDDDDD	1	0.682785714	CCCCCCC	1	EEEEEEE	1	DDDDDDD	1
ELMI001365	ELMI001365	TRG	TRG_NLS_MonoExtN_4	VP2_POVMA	P03096	P03096 Q85070	314	319	1333132	colocalization; mutation analysis	true positive		Murine polyomavirus strain A2	ELMI001365	KKKRRL	DDDDDD	1	0.5725	CCCCCC	1	EEEEEE	1	OOODDD	0.5
ELMI001366	ELMI001366	TRG	TRG_NLS_MonoCore_2	LT_POVMA	P03073	P03073	191	196	3000623	colocalization; mutation analysis	true positive		Murine polyomavirus strain A2	ELMI001366	RKRPRP	DDDDDD	1	0.970316667	CCCCCC	1	EEEEEE	1	DDDDDD	1
ELMI001367	ELMI001367	TRG	TRG_NLS_MonoExtC_3	VP2_POVMA	P03096	P03096 Q85070	313	318	1333132	colocalization; mutation analysis	true positive		Murine polyomavirus strain A2	ELMI001367	QKKKRR	ODDDDD	0.833333333	0.52925	CCCCCC	1	EEEEEE	1	OODODD	0.5
ELMI001368	ELMI001368	TRG	TRG_NLS_MonoCore_2	VP2_POVMA	P03096	P03096 Q85070	314	319	1333132	colocalization; mutation analysis	true positive		Murine polyomavirus strain A2	ELMI001368	KKKRRL	DDDDDD	1	0.5725	CCCCCC	1	EEEEEE	1	OOODDD	0.5
ELMI001369	ELMI001369	TRG	TRG_NLS_MonoExtN_4	VP1_POVMA	P03090	P03090	3	8	1322607	colocalization; mutation analysis	true positive		Murine polyomavirus strain A2	ELMI001369	PKRKSG	DDDDDD	1	0.490866667	CCCCCC	1	EEEEEE	1	DDDOOO	0.5
ELMI001370	ELMI001370	TRG	TRG_NLS_MonoExtC_3	LT_POVMA	P03073	P03073	191	196	3000623	colocalization; mutation analysis	true positive		Murine polyomavirus strain A2	ELMI001370	RKRPRP	DDDDDD	1	0.970316667	CCCCCC	1	EEEEEE	1	DDDDDD	1
ELMI001371	ELMI001371	TRG	TRG_NLS_MonoExtN_4	LT_POVMA	P03073	P03073	191	196	3000623	colocalization; mutation analysis	true positive		Murine polyomavirus strain A2	ELMI001371	RKRPRP	DDDDDD	1	0.970316667	CCCCCC	1	EEEEEE	1	DDDDDD	1
ELMI001372	ELMI001372	TRG	TRG_NLS_MonoExtC_3	E1A_ADE05	P03255	P03255 P06438 Q64825 Q64826	284	289	3614197	colocalization; mutation analysis	true positive		Human adenovirus 5	ELMI001372	CKRPRP	DDDDDD	1	0.635716667	CCCCCC	1	EEEEEE	1	DDDDDD	1
ELMI001373	ELMI001373	TRG	TRG_NLS_MonoCore_2	E1A_ADE05	P03255	P03255 P06438 Q64825 Q64826	284	289	3614197	colocalization; mutation analysis	true positive		Human adenovirus 5	ELMI001373	CKRPRP	DDDDDD	1	0.635716667	CCCCCC	1	EEEEEE	1	DDDDDD	1
ELMI001402	ELMI001402	DEG	DEG_SCF_FBW7_2	LT_SV40	P03070	P03070	699	705	15611062	classical fluorescence spectroscopy; coimmunoprecipitation; mutation analysis	true positive		Simian virus 40	ELMI001402	PPTPPPE	DDDDDDD	1	0.823414286	CCCCCCC	1	EEEEEEE	1	DDDDDDD	1
ELMI001464	ELMI001464	LIG	LIG_LYPXL_S_1	GAG_EIAVY	P69732	P69732 P03351	457	461	14505569 17350572 17158451 18066081 14519844	biosensor; glutathione s tranferase tag; mutation analysis; over expressed level; pull down; surface plasmon resonance; two hybrid; western blot; x-ray crystallography	true positive	2R03	Equine infectious anemia virus (ISOLATE WYOMING)	ELMI001464	LYPDL	DDDDD	1	0.62692	CCCCH	0.8	EEEEE	1	DDDDD	1
ELMI001465	ELMI001465	LIG	LIG_LYPXL_S_1	Q83383_9GAMR	Q83383	Q83383	128	132	15908698	two hybrid	true positive		Murine leukemia virus	ELMI001465	LYPAL	DDDDD	1	0.75126	CCCCC	1	EEEEE	1	DDDDD	1
ELMI001468	ELMI001468	LIG	LIG_LYPXL_S_1	GAG_RSVP	P03322	P03322	180	184	20392845	mutation analysis	true positive		Rous sarcoma virus - Prague C	ELMI001468	LYPSL	DDDDD	1	0.70366	CCCCC	1	EEEEE	1	DDDDD	1
ELMI001469	ELMI001469	LIG	LIG_LYPXL_S_1	GAG_MSVFR	P29175	P29175	128	132		inferred by author	true positive		FBR murine osteosarcoma virus	ELMI001469	LYPAL	DDDDD	1	0.7681	CCCCC	1	EEEEE	1	DDDDD	1
ELMI001470	ELMI001470	LIG	LIG_LYPXL_S_1	GAG_FSVMD	P03340	P03340	203	207		inferred by author	true positive		Feline sarcoma virus (STRAIN MCDONOUGH)	ELMI001470	LYPVL	DDDDD	1	0.82256	CCCCC	1	EEEEE	1	DDDDD	1
ELMI001471	ELMI001471	LIG	LIG_LYPXL_S_1	GAG_MLVFF	P26806	P26806	130	134		inferred by author	true positive		Friend murine leukemia virus (ISOLATE FB29)	ELMI001471	LYPAL	DDDDD	1	0.7895	CCCCC	1	EEEEE	1	DDDDD	1
ELMI001472	ELMI001472	LIG	LIG_LYPXL_S_1	GAG_MLVHO	P21435	P21435 Q80877 Q80878 Q80879 Q80880	128	132		inferred by author	true positive		HoMuLV murine leukemia virus	ELMI001472	LYPAL	DDDDD	1	0.80428	CCCCC	1	EEEEE	1	DDDDD	1
ELMI001473	ELMI001473	LIG	LIG_LYPXL_S_1	POL_MLVMS	P03355	P03355 O92808	130	134	15908698	inferred by author; mutation analysis; two hybrid	true positive		Moloney murine leukemia virus	ELMI001473	LYPAL	DDDDD	1	0.77048	CCCCC	1	EEEEE	1	DDDDD	1
ELMI001474	ELMI001474	LIG	LIG_LYPXL_S_1	GAG_MSVMO	P03334	P03334	130	134		inferred by author	true positive		Moloney murine sarcoma virus	ELMI001474	LYPAL	DDDDD	1	0.74416	CCCCC	1	EEEEE	1	DDDDD	1
ELMI001475	ELMI001475	LIG	LIG_LYPXL_L_2	GAG_HV1B1	P03347	P03347 P03350	495	504	14505569 18066081 17277784 17350572 14519844	glutathione s tranferase tag; isothermal titration calorimetry; pull down; surface plasmon resonance; two hybrid; x-ray crystallography	true positive	2R02	Human immunodeficiency virus type 1 BH10	ELMI001475	LYPLTSLRSL	DDDDDDDDDD	1	0.72501	CCCCCCCCCC	1	EEEEEEEEEE	1	DDDDDDDDDD	1
ELMI001476	ELMI001476	LIG	LIG_LYPXL_L_2	GAG_SIVCZ	P17282	P17282	491	500		inferred by author	true positive		Simian immunodeficiency virus	ELMI001476	LYPPTSLKSL	DDDDDDDDDD	1	0.67812	CCCCCCCCCC	1	EEEEEEEEEE	1	DDDDDDDDDD	1
ELMI001477	ELMI001477	LIG	LIG_LYPXL_S_1	GAG_FRSF5	P03331	P03331	128	132		inferred by author	true positive		Friend spleen focus-forming virus (isolate 502)	ELMI001477	LYPAL	DDDDD	1	0.70704	CCCCC	1	EEEEE	1	DDDDD	1
ELMI001478	ELMI001478	LIG	LIG_LYPXL_S_1	GAG_XMRV6	Q27ID9	Q27ID9	128	132		inferred by author	true positive		Xenotropic MuLV-related virus VP62	ELMI001478	LYPAL	DDDDD	1	0.67554	CCCCC	1	EEEEE	1	DDDDD	1
ELMI001514	ELMI001514	LIG	LIG_Rb_pABgroove_1	E1A_ADE05	P03255	P03255 P06438 Q64825 Q64826	41	49	1534854 17974914	glutathione s tranferase tag; isothermal titration calorimetry; mutation analysis; pull down; x-ray crystallography	true positive	2R7G	Human adenovirus 5	ELMI001514	PTLHELYDL	DDDDDDDDD	1	0.630311111	CCHHHHCCC	0.555555556	EEEEEEEEE	1	DDDDDDDDD	1
ELMI001538	ELMI001538	LIG	LIG_PTB_Phospho_1	MT_POVMA	P03077	P03077	244	250	7543098	alanine scanning; nuclear magnetic resonance	true positive		Murine polyomavirus strain A2	ELMI001538	LLSNPTY	DDDDDDD	1	0.4734	HCCCCCH	0.714285714	EEEEEEE	1	OOOOOOD	0.142857143
ELMI001580	ELMI001580	LIG	LIG_PDZ_Class_1	VE6_HPV18	P06463	P06463	153	158	17713926 17267502	isothermal titration calorimetry; nuclear magnetic resonance; x-ray crystallography	true positive	2I04 2I0I 2I0L 2OQS	Human papillomavirus type 18	ELMI001580	RRETQV	DDDDDD	1	0.652	HHCCCC	0.666666667	EEEEEE	1	DDDDDD	1
ELMI001708	ELMI001708	CLV	CLV_PCSK_FUR_1	ENV_FFV	O56861	O56861	124	128	15564468	amorph; cleavage reaction; detection by mass spectrometry; knock out; mutation analysis	true positive		Feline foamy virus	ELMI001708	RRRRD	DDDDD	1	0.48684	CCCCC	1	EEEEE	1	DDOOO	0.4
ELMI001709	ELMI001709	CLV	CLV_PCSK_FUR_1	ENV_HTLV2	P03383	P03383 P03382	305	309	12487813	amorph; knock out; radiolabel; western blot	true positive		Human T-lymphotropic virus 2	ELMI001709	RRRRA	OOOOO	0	0.29166	CCCCC	1	EEEEE	1	OOOOO	0
ELMI001710	ELMI001710	CLV	CLV_PCSK_FUR_1	ENV_HV1B1	P03375	P03375 P03376	508	512	11063880	amorph; knock out; mutation analysis; western blot	true positive		Human immunodeficiency virus type 1 BH10	ELMI001710	REKRA	DOOOO	0.2	0.24356	HHHHH	0	EEEEE	1	OOOOO	0
ELMI001712	ELMI001712	CLV	CLV_PCSK_FUR_1	FUS_HRSVA	P03420	P03420 P88811	133	137	11369882	amorph; cleavage reaction; knock out; radiolabel	true positive		Human respiratory syncytial virus A2	ELMI001712	RKRRF	OOOOO	0	0.19736	HHHHH	0	EEEEE	1	OOOOO	0
ELMI001713	ELMI001713	CLV	CLV_PCSK_FUR_1	GB_EBVB9	P03188	P03188 Q777B0	429	433	19218203	mutation analysis	true positive		Human herpesvirus 4 (strain B95-8)	ELMI001713	RRRRD	DDDDD	1	0.81018	CCCCC	1	EEEEE	1	DDDDD	1
ELMI001714	ELMI001714	CLV	CLV_PCSK_FUR_1	POLG_DEN1B	P27909	P27909 P29983 Q8B648	202	206	20062797	amorph; comigration in sds page; knock out; mutation analysis	true positive		Dengue virus 1 Brazil/97-11/1997	ELMI001714	RDKRS	DDDDD	1	0.4566	CCCCC	1	EEEEE	1	OOOOO	0
ELMI001715	ELMI001715	CLV	CLV_PCSK_FUR_1	SPIKE_IBVB	P11223	P11223 P05134 Q4ZJS1	687	691	19553314	cleavage reaction; mutation analysis	true positive		Avian infectious bronchitis virus (strain Beaudette)	ELMI001715	RRKRS	OOOOO	0	0.19616	CCCCC	1	EEEEE	1	OOOOO	0
ELMI001716	ELMI001716	CLV	CLV_PCSK_FUR_1	SPIKE_IBVB	P11223	P11223 P05134 Q4ZJS1	534	538	19553314	cleavage reaction; mutation analysis	true positive		Avian infectious bronchitis virus (strain Beaudette)	ELMI001716	RFRRS	OOOOO	0	0.27952	EEEEC	0.2	EEEEE	1	OOOOO	0
ELMI001717	ELMI001717	CLV	CLV_PCSK_FUR_1	VL2_HPV16	P03107	P03107 Q71BI1	9	13	16432208	mutation analysis	true positive		Human papillomavirus type 16	ELMI001717	RTKRA	DDDDD	1	0.5272	CCCCC	1	EEEEE	1	DDDOO	0.6
ELMI001718	ELMI001718	CLV	CLV_PCSK_FUR_1	VSGP_EBOZM	P60170	P60170 O12421 O12717 Q66801 Q66819 Q77LU4 Q8JS61 Q9YMG3	321	325	10603327	cleavage reaction; mutation analysis; radiolabel	true positive		Ebola virus - Mayinga, Zaire, 1976	ELMI001718	RVRRE	ODDDD	0.8	0.43782	CCCCC	1	EEEEE	1	OOOOO	0
ELMI001719	ELMI001719	CLV	CLV_PCSK_FUR_1	VGP_EBOZM	Q05320	Q05320 Q66818 Q77LU5 Q8B9S1 Q8JS62	498	502	9576958	amorph; cleavage reaction; knock out; mutation analysis; radiolabel	true positive		Ebola virus - Mayinga, Zaire, 1976	ELMI001719	RTRRE	DDDDD	1	0.54946	CCCCC	1	EEEEE	1	DDDDD	1
ELMI001720	ELMI001720	DEG	DEG_APCC_KENBOX_2	VE1_BPV1	P03116	P03116 Q9WMH1	27	31	14963168	mutation analysis	true positive		Bovine papillomavirus type 1	ELMI001720	DKENE	DDDDD	1	0.72396	CCCCC	1	EEEEE	1	DDDDD	1
ELMI001721	ELMI001721	DOC	DOC_CYCLIN_RxL_1	VE1_HPV18	P06789	P06789 Q84181	124	134	9892642	glutathione s tranferase tag; mutation analysis; pull down; western blot	true positive		Human papillomavirus type 18	ELMI001721	KAKRRLFTISD	DDDDDDDDDDD	1	0.444990909	CCCCCCCCCCC	1	EEEEEEEEEEE	1	OOOOOOOOOOO	0
ELMI001722	ELMI001722	LIG	LIG_Dynein_DLC8_1	PHOSP_RABVC	P22363	P22363 Q85414	142	148	17438267	mutation analysis	true positive		Rabies virus CVS-11	ELMI001722	EDKSTQT	DDDDDDD	1	0.877214286	CCCCCCC	1	EEEEEEE	1	DDDDDDD	1
ELMI001732	ELMI001732	LIG	LIG_WW_1	VP8_BTV10	P08363	P08363	36	39	16352570	glutathione s tranferase tag; mutation analysis; pull down; western blot	true positive		Bluetongue virus (serotype 10 / American isolate)	ELMI001732	PPRY	DDDD	1	0.72425	CCCC	1	EEEE	1	DDDD	1
ELMI001733	ELMI001733	LIG	LIG_PDZ_Class_1	E4OR1_ADE09	P89079	P89079	120	125	11000240	coimmunoprecipitation; glutathione s tranferase tag; mutation analysis; pull down	true positive		Human adenovirus 9	ELMI001733	KIATLV	OOOOOO	0	0.007833333	CCCCCC	1	EEEEEE	1	OOOOOO	0
ELMI001734	ELMI001734	LIG	LIG_PDZ_Class_1	A46_VACCW	P26672	P26672 Q76ZN1	235	240	18828675	display technology	true positive		Vaccinia virus WR	ELMI001734	DRETDV	DDDDDD	1	0.4716	CCCCCC	1	EEEEEE	1	DDOOOO	0.333333333
ELMI001735	ELMI001735	LIG	LIG_PDZ_Class_1	Q7TFX0_RHCM6	Q7TFX0	Q7TFX0	141	146	18828675	display technology	true positive		Rhesus cytomegalovirus strain 68-1	ELMI001735	SEETQL	OOOOOO	0	0.040383333	CCCCCC	1	EEEEEE	1	OOOOOO	0
ELMI001736	ELMI001736	LIG	LIG_PDZ_Class_1	Q9DWF6_RCMVM	Q9DWF6	Q9DWF6	516	521	18828675	display technology	true positive		Rat cytomegalovirus Maastricht	ELMI001736	TRETSL	DDDDDD	1	0.756516667	CCCCCC	1	EEEEEE	1	DDDDDD	1
ELMI001737	ELMI001737	LIG	LIG_PDZ_Class_1	Q9Q8F7_MYXVL	Q9Q8F7	Q9Q8F7	283	288	18828675	display technology	true positive		Myxoma virus (strain Lausanne)	ELMI001737	LLETDV	OOOOOD	0.166666667	0.281283333	CCCCCC	1	EEEEEE	1	OOOOOO	0
ELMI001738	ELMI001738	LIG	LIG_PDZ_Class_1	Q9Q8T6_RFVKA	Q9Q8T6	Q9Q8T6	282	287	18828675	display technology	true positive		Rabbit fibroma virus (strain Kasza)	ELMI001738	LMETDV	OOOOOD	0.166666667	0.256433333	CCCCCC	1	EEEEEE	1	OOOOOO	0
ELMI001739	ELMI001739	LIG	LIG_PDZ_Class_1	TAX_HTL1A	P03409	P03409	348	353	9482110	coimmunoprecipitation; mutation analysis; two hybrid; western blot	true positive		Human T-cell lymphotrophic virus type 1 (strain ATK)	ELMI001739	FRETEV	DDDDDD	1	0.74425	CCCCCC	1	EEEEEE	1	DDDDDD	1
ELMI001740	ELMI001740	LIG	LIG_PDZ_Class_1	VE6_HPV16	P03126	P03126 Q71BI7	153	158	21238461	nuclear magnetic resonance; surface plasmon resonance	true positive	2KPL	Human papillomavirus type 16	ELMI001740	RRETQL	OOOOOD	0.166666667	0.20225	CCCCCC	1	EEEEEE	1	OOOOOD	0.166666667
ELMI001741	ELMI001741	LIG	LIG_PDZ_Class_1	VGLG_RABVE	P03524	P03524 A3F5L8	519	524	20086240	isothermal titration calorimetry; mutation analysis; two hybrid	true positive		Rabies virus ERA	ELMI001741	GGETRL	ODDDDD	0.833333333	0.526383333	CCCCCC	1	EEEEEE	1	OODDDD	0.666666667
ELMI001742	ELMI001742	LIG	LIG_PDZ_Class_1	VL2_HPV49	P36762	P36762	516	521	18828675	display technology	true positive		Human papillomavirus type 49	ELMI001742	RKRTYL	ODDDOO	0.5	0.40735	CCCCCC	1	EEEEEE	1	OOOOOO	0
ELMI001743	ELMI001743	DOC	DOC_PP1_RVXF_1	ICP34_HHV1F	P08353	P08353	190	196	9694816	competition binding; glutathione s tranferase tag; mutation analysis; pull down	true positive		Herpes simplex virus (type 1 / strain F)	ELMI001743	PARVRFS	DDDDDDD	1	0.691857143	CCCCCCC	1	EEEEEEE	1	DDDDDDD	1
ELMI001744	ELMI001744	LIG	LIG_PTAP_UEV_1	GAG_FOAMV	P14349	P14349 P89871	283	288	15858022	mutation analysis; two hybrid	true positive		Human spumaretrovirus	ELMI001744	VPSAPP	DDDDDD	1	0.54125	CCCCCC	1	EEEEEE	1	DDDDDD	1
ELMI001745	ELMI001745	LIG	LIG_PTAP_UEV_1	NCAP_MABVM	P27588	P27588 Q38L45 Q6T6U3 Q6T6V0	602	607	20504928	coimmunoprecipitation; mutation analysis; western blot	true positive		Marburg virus - Musoke, Kenya, 1980	ELMI001745	SPSAPQ	DDDDDD	1	0.9196	CCCCCC	1	EEEEEE	1	DDDDDD	1
ELMI001746	ELMI001746	LIG	LIG_PTAP_UEV_1	ORF3_HEVBU	P69616	P69616 P29325	95	100	21068219	coimmunoprecipitation; mutation analysis; western blot	true positive		Hepatitis E virus (strain Burma)	ELMI001746	RPSAPP	DDDDDD	1	0.6593	CCCCCC	1	EEEEEE	1	DDDDDD	1
ELMI001747	ELMI001747	LIG	LIG_Integrin_RGD_1	POLG_CXA9	P21404	P21404	858	860	15194773	competition binding; fluorescence-activated cell sorting; solid phase assay	true positive		Human coxsackievirus A9 (strain Griggs)	ELMI001747	RGD	DDD	1	0.5524	CCC	1	EEE	1	DDD	1
ELMI001748	ELMI001748	LIG	LIG_Integrin_RGD_1	POLG_HPE1H	Q66578	Q66578 Q90062	764	766	20554778	competition binding	true positive		Echovirus 22 (strain Harris)	ELMI001748	RGD	DDD	1	0.4604	CCC	1	EEE	1	ODO	0.333333333
ELMI001749	ELMI001749	LIG	LIG_Integrin_RGD_1	POLG_FMDVO	P03305	P03305	869	871	7533862	competition binding	true positive		Foot-and-mouth disease virus (strain O1)	ELMI001749	RGD	OOD	0.333333333	0.388966667	CCC	1	EEE	1	OOO	0
ELMI001750	ELMI001750	LIG	LIG_Integrin_RGD_1	CAPSP_ADE02	P03276	P03276	340	342	8350395	mutation analysis	true positive		Human adenovirus 2	ELMI001750	RGD	DDD	1	0.846066667	CCC	1	EEE	1	DDD	1
ELMI001751	ELMI001751	LIG	LIG_SH2_SRC	MT_POVHA	P03079	P03079	324	327	8985339	coimmunoprecipitation; mutation analysis	true positive		Hamster polyomavirus	ELMI001751	YEEI	DDDD	1	0.538125	CCCC	1	EEEE	1	DDDD	1
ELMI001752	ELMI001752	LIG	LIG_SH2_STAT3	TIP_SHV24	P25049	P25049	72	75	10747948	coimmunoprecipitation; mutation analysis	true positive		Herpesvirus saimiri (strain 484-77)	ELMI001752	YLPQ	DDDD	1	0.5291	CCCC	1	EEEE	1	DDDO	0.75
ELMI001753	ELMI001753	LIG	LIG_SH3_3	NS1_I72A2	P03495	P03495 Q1K9D5	161	167	17881440	coimmunoprecipitation; glutathione s tranferase tag; mutation analysis; pull down; western blot	true positive		Influenza A virus (A/Udorn/307/1972(H3N2))	ELMI001753	SPLPSFP	OOOOOOO	0	0.320457143	ECCCCCC	0.857142857	EEBEEEE	0.857142857	OOOOOOO	0
ELMI001754	ELMI001754	LIG	LIG_SH3_3	ORF3_HEVBU	P69616	P69616 P29325	102	108	11518702	glutathione s tranferase tag; mutation analysis; pull down; two hybrid	true positive		Hepatitis E virus (strain Burma)	ELMI001754	PHVVDLP	DDDDDDD	1	0.751942857	CCCCCCC	1	EEEEEEE	1	DDDDDDD	1
ELMI001755	ELMI001755	LIG	LIG_SH3_2	POLG_HCVJA	P26662	P26662 P89966 Q81755	2323	2328	19656877 16530520	coimmunoprecipitation; confocal microscopy; glutathione s tranferase tag; mutation analysis; pull down; sequence based prediction; two hybrid	true positive		Hepatitis C virus (isolate Japanese)	ELMI001755	PIPPPR	DDDDDD	1	0.764	CCCCCC	1	EEEEEE	1	DDDDDD	1
ELMI001756	ELMI001756	LIG	LIG_SH3_3	TIP_SHV24	P25049	P25049	135	141	11040125	mutation analysis	true positive		Herpesvirus saimiri (strain 484-77)	ELMI001756	PTLPPRP	DDDDDDD	1	0.794185714	CCCCCCC	1	EEEEEEE	1	DDDDDDD	1
ELMI001757	ELMI001757	LIG	LIG_TRAF2_2	LMP1_EBVB9	P03230	P03230 Q777A4	204	209	10518213	mutation analysis; x-ray crystallography	true positive	1CZY	Human herpesvirus 4 (strain B95-8)	ELMI001757	PQQATD	DDDDDD	1	0.920483333	CCCCCC	1	EEEEEE	1	DDDDDD	1
ELMI001758	ELMI001758	LIG	LIG_TRAF2_1	TSTP_SHV21	P18347	P18347	60	63	10196286	coimmunoprecipitation; mutation analysis; western blot	true positive		Herpesvirus saimiri (strain 11)	ELMI001758	PVQE	DDDD	1	0.568875	CCCC	1	EEEE	1	DDDD	1
ELMI001759	ELMI001759	LIG	LIG_TRAF6	V120_HHV11	P10221	P10221	1097	1105	18682563	coimmunoprecipitation; mutation analysis; pull down	true positive		Herpes simplex virus (type 1 / strain 17)	ELMI001759	NTPVEDDEM	DDDDDDDDD	1	0.975633333	CCCCCCCCC	1	EEEEEEEEE	1	DDDDDDDDD	1
ELMI001763	ELMI001763	LIG	LIG_WW_1	LMP2_EBVB9	P13285	P13285 Q777H4 Q8AZK9	57	60	17437719	isothermal titration calorimetry; nuclear magnetic resonance	true positive	2JO9	Human herpesvirus 4 (strain B95-8)	ELMI001763	PPPY	DDDD	1	0.9762	CCCC	1	EEEE	1	DDDD	1
ELMI001764	ELMI001764	LIG	LIG_WW_1	LMP2_EBVB9	P13285	P13285 Q777H4 Q8AZK9	98	101	11046148	coimmunoprecipitation; mutation analysis; pull down	true positive		Human herpesvirus 4 (strain B95-8)	ELMI001764	PPPY	DDDD	1	0.910925	CCCC	1	EEEE	1	DDDD	1
ELMI001767	ELMI001767	LIG	LIG_WW_1	CAPSP_ADE02	P03276	P03276	12	15	12450395	coimmunoprecipitation; far western blotting; mutation analysis; surface plasmon resonance	true positive		Human adenovirus 2	ELMI001767	PPSY	DDDD	1	0.47125	CCCC	1	EEEE	1	DDOO	0.5
ELMI001768	ELMI001768	LIG	LIG_WW_1	UL56_HHV2H	P28282	P28282	23	26	18353951	classical fluorescence spectroscopy; coimmunoprecipitation; mutation analysis; two hybrid; western blot	true positive		Human herpesvirus 2 strain HG52	ELMI001768	PPPY	DDDD	1	0.7639	CCCC	1	EEEE	1	DDDD	1
ELMI001769	ELMI001769	LIG	LIG_WW_1	UL56_HHV2H	P28282	P28282	49	52	18353951	classical fluorescence spectroscopy; coimmunoprecipitation; mutation analysis; two hybrid; western blot	true positive		Human herpesvirus 2 strain HG52	ELMI001769	PPPY	DDDD	1	0.792725	CCCC	1	EEEE	1	DDDD	1
ELMI001770	ELMI001770	LIG	LIG_WW_1	VP40_EBOZM	Q05128	Q05128	10	13	11095724	mutation analysis; ubiquitinase assay; western blot	true positive		Ebola virus - Mayinga, Zaire, 1976	ELMI001770	PPEY	DDDD	1	0.46785	CCCC	1	EEEE	1	OOOO	0
ELMI001771	ELMI001771	LIG	LIG_WW_1	VP40_MABVM	P35260	P35260 Q38L43 Q6T6U1 Q6T6U8	16	19	19812267	confocal microscopy; glutathione s tranferase tag; mutation analysis; pull down	true positive		Marburg virus - Musoke, Kenya, 1980	ELMI001771	PPPY	DOOO	0.25	0.391925	CCCC	1	EEEE	1	OOOO	0
ELMI001774	ELMI001774	MOD	MOD_N-GLC_1	ENV_HV1B1	P03375	P03375 P03376	87	92	2355006	deglycosylase assay	true positive		Human immunodeficiency virus type 1 BH10	ELMI001774	VNVTEN	OOOOOO	0	0.33785	CCCCEC	0.833333333	EEEEEE	1	OOOOOO	0
ELMI001775	ELMI001775	MOD	MOD_N-GLC_1	ENV_HV1B1	P03375	P03375 P03376	140	145	2355006	deglycosylase assay; detection by mass spectrometry; edman degradation	true positive		Human immunodeficiency virus type 1 BH10	ELMI001775	TNSSSG	DDDDDD	1	0.505616667	CCCCCC	1	EEEEEE	1	OODDOD	0.5
ELMI001776	ELMI001776	MOD	MOD_N-GLC_1	ENV_HV1B1	P03375	P03375 P03376	159	164	2355006	deglycosylase assay; detection by mass spectrometry	true positive		Human immunodeficiency virus type 1 BH10	ELMI001776	FNISTS	OOOOOO	0	0.202883333	EEEEEE	0	BEBEEE	0.666666667	OOOOOO	0
ELMI001777	ELMI001777	MOD	MOD_N-GLC_1	ENV_HV1B1	P03375	P03375 P03376	185	190	2355006	deglycosylase assay; edman degradation	true positive		Human immunodeficiency virus type 1 BH10	ELMI001777	DNDTTS	OOOOOO	0	0.16255	CCCCCE	0.833333333	EEEEEE	1	OOOOOO	0
ELMI001778	ELMI001778	MOD	MOD_N-GLC_1	ENV_HV1B1	P03375	P03375 P03376	196	201	2355006	deglycosylase assay; edman degradation	true positive		Human immunodeficiency virus type 1 BH10	ELMI001778	CNTSVI	OOOOOO	0	0.096083333	EECCHE	0.333333333	BEEEEB	0.666666667	OOOOOO	0
ELMI001779	ELMI001779	MOD	MOD_N-GLC_1	ENV_HV1B1	P03375	P03375 P03376	233	238	2355006	alanine scanning; edman degradation	true positive		Human immunodeficiency virus type 1 BH10	ELMI001779	FNGTGP	OOOOOO	0	0.171833333	CCCEEE	0.5	BEBEEE	0.666666667	OOOOOO	0
ELMI001780	ELMI001780	MOD	MOD_N-GLC_1	ENV_HV1B1	P03375	P03375 P03376	240	245	2355006	deglycosylase assay; edman degradation	true positive		Human immunodeficiency virus type 1 BH10	ELMI001780	TNVSTV	OOOOOO	0	0.240866667	EEEEEE	0	EEBEEB	0.666666667	OOOOOO	0
ELMI001781	ELMI001781	MOD	MOD_N-GLC_1	ENV_HV1B1	P03375	P03375 P03376	261	266	2355006	deglycosylase assay; edman degradation	true positive		Human immunodeficiency virus type 1 BH10	ELMI001781	LNGSLA	OOOOOO	0	0.24935	ECCCCC	0.833333333	BEEEEE	0.833333333	OOOOOO	0
ELMI001782	ELMI001782	MOD	MOD_N-GLC_1	ENV_HV1B1	P03375	P03375 P03376	275	280	2355006	deglycosylase assay; edman degradation	true positive		Human immunodeficiency virus type 1 BH10	ELMI001782	ANFTDN	OOOOOO	0	0.268683333	CCCCCC	1	EEEEEE	1	OOOOOO	0
ELMI001783	ELMI001783	MOD	MOD_N-GLC_1	ENV_HV1B1	P03375	P03375 P03376	294	299	2355006	deglycosylase assay; edman degradation	true positive		Human immunodeficiency virus type 1 BH10	ELMI001783	INCTRP	ODDDDD	0.833333333	0.474666667	EEEECC	0.333333333	BEBEBE	0.5	OODODD	0.5
ELMI001784	ELMI001784	MOD	MOD_N-GLC_1	ENV_HV1B1	P03375	P03375 P03376	300	305	2355006	deglycosylase assay; edman degradation	true positive		Human immunodeficiency virus type 1 BH10	ELMI001784	NNNTRK	DDDDDD	1	0.5941	CCCCEE	0.666666667	EEEEEE	1	DDDDDD	1
ELMI001785	ELMI001785	MOD	MOD_N-GLC_1	ENV_HV1B1	P03375	P03375 P03376	338	343	2355006	deglycosylase assay; edman degradation	true positive		Human immunodeficiency virus type 1 BH10	ELMI001785	WNNTLK	OOOODO	0.166666667	0.350383333	HHHHHH	0	BEEBBE	0.5	OOOOOO	0
ELMI001786	ELMI001786	MOD	MOD_N-GLC_1	ENV_HV1B1	P03375	P03375 P03376	355	360	2355006	deglycosylase assay; edman degradation	true positive		Human immunodeficiency virus type 1 BH10	ELMI001786	NNKTII	ODDDDD	0.833333333	0.432266667	CCCEEE	0.5	EEEEBE	0.833333333	OOOOOD	0.166666667
ELMI001787	ELMI001787	MOD	MOD_N-GLC_1	ENV_HV1B1	P03375	P03375 P03376	391	396	2355006	deglycosylase assay; edman degradation	true positive		Human immunodeficiency virus type 1 BH10	ELMI001787	FNSTWF	OOOOOO	0	0.149533333	HCCCCC	0.833333333	BEEEEE	0.833333333	OOOOOO	0
ELMI001788	ELMI001788	MOD	MOD_N-GLC_1	ENV_HV1B1	P03375	P03375 P03376	396	401	2355006	deglycosylase assay; edman degradation	true positive		Human immunodeficiency virus type 1 BH10	ELMI001788	FNSTWS	OOOOOD	0.166666667	0.345983333	CCCCCC	1	EEEEEE	1	OOOOOO	0
ELMI001789	ELMI001789	MOD	MOD_N-GLC_1	ENV_HV1B1	P03375	P03375 P03376	405	410	2355006	deglycosylase assay; edman degradation	true positive		Human immunodeficiency virus type 1 BH10	ELMI001789	SNNTEG	DDDDDO	0.833333333	0.4467	CCCCCC	1	EEEEEE	1	OODOOO	0.166666667
ELMI001790	ELMI001790	MOD	MOD_N-GLC_1	ENV_HV1B1	P03375	P03375 P03376	447	452	2355006	deglycosylase assay; edman degradation	true positive		Human immunodeficiency virus type 1 BH10	ELMI001790	SNITGL	OOODDD	0.5	0.387	EEEEEE	0	BEBEBB	0.333333333	OOOOOO	0
ELMI001791	ELMI001791	MOD	MOD_N-GLC_1	ENV_HV1B1	P03375	P03375 P03376	462	467	2355006	deglycosylase assay; edman degradation	true positive		Human immunodeficiency virus type 1 BH10	ELMI001791	NNESEI	DDDDDD	1	0.635283333	CCCCEE	0.666666667	EEEEEE	1	ODDDDD	0.833333333
ELMI001792	ELMI001792	MOD	MOD_N-GLC_1	ENV_HV1B1	P03375	P03375 P03376	615	620	2355006	inferred by author	true positive		Human immunodeficiency virus type 1 BH10	ELMI001792	SNKSLE	OOOOOO	0	0.1565	CCCCHH	0.666666667	EEEEEE	1	OOOOOO	0
ELMI001793	ELMI001793	MOD	MOD_N-GLC_1	ENV_HV1B1	P03375	P03375 P03376	624	629	2355006	inferred by author	true positive		Human immunodeficiency virus type 1 BH10	ELMI001793	NNMTWM	OOOOOO	0	0.144533333	HHCCHH	0.333333333	EEBEEE	0.833333333	OOOOOO	0
ELMI001794	ELMI001794	MOD	MOD_N-GLC_1	ENV_HV1B1	P03375	P03375 P03376	636	641	2355006	inferred by author	true positive		Human immunodeficiency virus type 1 BH10	ELMI001794	NNYTSL	OOOOOO	0	0.060366667	HHHHHH	0	EEEEEE	1	OOOOOO	0
ELMI001795	ELMI001795	MOD	MOD_N-GLC_1	ENV_HV1B1	P03375	P03375 P03376	673	678	2355006	inferred by author	true positive		Human immunodeficiency virus type 1 BH10	ELMI001795	FNITNW	OOOOOO	0	0.004016667	HHHHHH	0	EEEEEE	1	OOOOOO	0
ELMI001802	ELMI001802	MOD	MOD_N-GLC_1	FUS_NIPAV	Q9IH63	Q9IH63 Q5K4D9 Q8QU00	66	71	15194804	mutation analysis	true positive		Nipah virus	ELMI001802	SNMSQC	OOOOOO	0	0.19095	CCHHHC	0.5	EEEEEE	1	OOOOOO	0
ELMI001803	ELMI001803	MOD	MOD_N-GLC_1	FUS_NIPAV	Q9IH63	Q9IH63 Q5K4D9 Q8QU00	98	103	15194804	mutation analysis	true positive		Nipah virus	ELMI001803	KNNTHD	OOOOOO	0	0.185783333	HHCCCC	0.666666667	EEEEEE	1	OOOOOO	0
ELMI001804	ELMI001804	MOD	MOD_N-GLC_1	FUS_NIPAV	Q9IH63	Q9IH63 Q5K4D9 Q8QU00	413	418	15194804	mutation analysis	true positive		Nipah virus	ELMI001804	DNTTCP	OOOOOO	0	0.16535	ECCCCC	0.833333333	BEEEBE	0.666666667	OOOOOO	0
ELMI001805	ELMI001805	MOD	MOD_N-GLC_1	FUS_NIPAV	Q9IH63	Q9IH63 Q5K4D9 Q8QU00	463	468	15194804	mutation analysis	true positive		Nipah virus	ELMI001805	MNQSLQ	OOOOOO	0	0.2038	HHHHHH	0	EEEEEE	1	OOOOOO	0
ELMI001806	ELMI001806	MOD	MOD_N-GLC_1	POLG_HCVH	P27958	P27958 O36579 O36608 O36609 O36610	195	200	10211957	mutation analysis	true positive		Hepatitis C virus (isolate H)	ELMI001806	RNSSGL	OOOOOO	0	0.215266667	ECCCCC	0.833333333	EEEEEE	1	OOOOOO	0
ELMI001807	ELMI001807	MOD	MOD_N-GLC_1	POLG_HCVH	P27958	P27958 O36579 O36608 O36609 O36610	208	213	10211957	mutation analysis	true positive		Hepatitis C virus (isolate H)	ELMI001807	PNSSVV	OOOOOO	0	0.159233333	CCCCEE	0.666666667	EEEEBE	0.833333333	OOOOOO	0
ELMI001808	ELMI001808	MOD	MOD_N-GLC_1	POLG_HCVH	P27958	P27958 O36579 O36608 O36609 O36610	233	238	10211957	mutation analysis	true positive		Hepatitis C virus (isolate H)	ELMI001808	GNASRC	OOOOOO	0	0.077883333	CCEEEE	0.333333333	EEEEEB	0.833333333	OOOOOO	0
ELMI001809	ELMI001809	MOD	MOD_N-GLC_1	POLG_HCVH	P27958	P27958 O36579 O36608 O36609 O36610	304	309	10211957	mutation analysis	true positive		Hepatitis C virus (isolate H)	ELMI001809	CNCSIY	OOOOOO	0	0.151966667	CCCCCC	1	EEBEEE	0.833333333	OOOOOO	0
ELMI001810	ELMI001810	MOD	MOD_N-GLC_1	Q3I0Y8_WNV	Q3I0Y8	Q3I0Y8	443	448	16987985	x-ray crystallography	true positive	2HG0	West Nile virus	ELMI001810	GNYSTQ	DDDDDD	1	0.485233333	CCCCCC	1	EEEEEE	1	DDDDOO	0.666666667
ELMI001811	ELMI001811	MOD	MOD_N-GLC_1	SPIKE_CVHSA	P59594	P59594 Q6QU82 Q7T696 Q7TA19 Q7TFA2 Q7TFB1 Q80BV6	118	123	12775768	deglycosylase assay; detection by mass spectrometry	true positive		SARS coronavirus	ELMI001811	NNSTNV	OOOOOO	0	0.0817	ECCCEE	0.5	EEEEEB	0.833333333	OOOOOO	0
ELMI001812	ELMI001812	MOD	MOD_N-GLC_1	SPIKE_CVHSA	P59594	P59594 Q6QU82 Q7T696 Q7TA19 Q7TFA2 Q7TFB1 Q80BV6	226	231	12775768	deglycosylase assay; detection by mass spectrometry	true positive		SARS coronavirus	ELMI001812	INITNF	OOOOOO	0	0.02055	CCCCEE	0.666666667	EEBEEB	0.666666667	OOOOOO	0
ELMI001813	ELMI001813	MOD	MOD_N-GLC_1	SPIKE_CVHSA	P59594	P59594 Q6QU82 Q7T696 Q7TA19 Q7TFA2 Q7TFB1 Q80BV6	268	273	12775768	deglycosylase assay; detection by mass spectrometry	true positive		SARS coronavirus	ELMI001813	ENGTIT	OOOOOO	0	0.1898	CCCCEE	0.666666667	EEBEBE	0.666666667	OOOOOO	0
ELMI001814	ELMI001814	MOD	MOD_N-GLC_1	SPIKE_CVHSA	P59594	P59594 Q6QU82 Q7T696 Q7TA19 Q7TFA2 Q7TFB1 Q80BV6	317	322	12775768	deglycosylase assay; detection by mass spectrometry	true positive		SARS coronavirus	ELMI001814	PNITNL	OOOOOO	0	0.080266667	CCCCCC	1	EEEEEE	1	OOOOOO	0
ELMI001815	ELMI001815	MOD	MOD_N-GLC_1	SPIKE_CVHSA	P59594	P59594 Q6QU82 Q7T696 Q7TA19 Q7TFA2 Q7TFB1 Q80BV6	329	334	12775768	deglycosylase assay; detection by mass spectrometry	true positive		SARS coronavirus	ELMI001815	FNATKF	OOOOOO	0	0.03055	HCCCCC	0.833333333	BEBEEE	0.666666667	OOOOOO	0
ELMI001816	ELMI001816	MOD	MOD_N-GLC_1	SPIKE_CVHSA	P59594	P59594 Q6QU82 Q7T696 Q7TA19 Q7TFA2 Q7TFB1 Q80BV6	356	361	12775768	deglycosylase assay; detection by mass spectrometry	true positive		SARS coronavirus	ELMI001816	YNSTFF	OOOOOO	0	0.010366667	HHHCCC	0.5	EEEBEE	0.833333333	OOOOOO	0
ELMI001817	ELMI001817	MOD	MOD_N-GLC_1	SPIKE_CVHSA	P59594	P59594 Q6QU82 Q7T696 Q7TA19 Q7TFA2 Q7TFB1 Q80BV6	782	787	12775768	deglycosylase assay; detection by mass spectrometry	true positive		SARS coronavirus	ELMI001817	FNFSQI	OOOOOO	0	0.108466667	CCCHHH	0.5	EEBEEE	0.833333333	OOOOOO	0
ELMI001818	ELMI001818	MOD	MOD_N-GLC_1	SPIKE_CVHSA	P59594	P59594 Q6QU82 Q7T696 Q7TA19 Q7TFA2 Q7TFB1 Q80BV6	1055	1060	12775768	deglycosylase assay; detection by mass spectrometry	true positive		SARS coronavirus	ELMI001818	RNFTTA	OOOOOO	0	0.250316667	EEEEEE	0	EEBEBE	0.666666667	OOOOOO	0
ELMI001819	ELMI001819	MOD	MOD_N-GLC_1	SPIKE_CVHSA	P59594	P59594 Q6QU82 Q7T696 Q7TA19 Q7TFA2 Q7TFB1 Q80BV6	1079	1084	12775768	deglycosylase assay; detection by mass spectrometry	true positive		SARS coronavirus	ELMI001819	FNGTSW	OOOOOO	0	0.045066667	EECCEE	0.333333333	EEEEEB	0.833333333	OOOOOO	0
ELMI001820	ELMI001820	MOD	MOD_N-GLC_1	SPIKE_CVHSA	P59594	P59594 Q6QU82 Q7T696 Q7TA19 Q7TFA2 Q7TFB1 Q80BV6	1139	1144	12775768	deglycosylase assay; detection by mass spectrometry	true positive		SARS coronavirus	ELMI001820	KNHTSP	OOOOOO	0	0.320833333	HCCCCC	0.833333333	EEEEEE	1	OOOOOO	0
ELMI001821	ELMI001821	MOD	MOD_N-GLC_1	SPIKE_CVHSA	P59594	P59594 Q6QU82 Q7T696 Q7TA19 Q7TFA2 Q7TFB1 Q80BV6	1154	1159	12775768	deglycosylase assay; detection by mass spectrometry	true positive		SARS coronavirus	ELMI001821	INASVV	OOOOOO	0	0.1251	CCHHHH	0.333333333	EEEEEE	1	OOOOOO	0
ELMI001822	ELMI001822	MOD	MOD_N-GLC_1	SPIKE_CVHSA	P59594	P59594 Q6QU82 Q7T696 Q7TA19 Q7TFA2 Q7TFB1 Q80BV6	1175	1180	12775768	deglycosylase assay; detection by mass spectrometry	true positive		SARS coronavirus	ELMI001822	LNESLI	OOOOOO	0	0.099583333	HHHCCC	0.5	EEEEEE	1	OOOOOO	0
ELMI001823	ELMI001823	MOD	MOD_N-GLC_1	VGP_EBOZM	Q05320	Q05320 Q66818 Q77LU5 Q8B9S1 Q8JS62	39	44	12438572	mutation analysis	true positive		Ebola virus - Mayinga, Zaire, 1976	ELMI001823	HNSTLQ	OOOOOO	0	0.1101	CCCCCC	1	EEEEEE	1	OOOOOO	0
ELMI001824	ELMI001824	MOD	MOD_N-GLC_1	VGP_EBOZM	Q05320	Q05320 Q66818 Q77LU5 Q8B9S1 Q8JS62	295	300	12438572	mutation analysis	true positive		Ebola virus - Mayinga, Zaire, 1976	ELMI001824	KNLTRK	OOOOOO	0	0.339316667	HHHHHH	0	EEEEEE	1	OOOOOO	0
ELMI001825	ELMI001825	MOD	MOD_N-GLC_1	VME1_CVHSA	P59596	P59596 Q6S8E5 Q7T6Q8 Q7T6R1 Q7T6R5 Q7T6S0 Q7T6S3 Q7T726 Q7T7P6 Q7T7S6 Q7TA12	3	8	19534833	mutation analysis	true positive		SARS coronavirus	ELMI001825	DNGTIT	OOOOOO	0	0.0414	CCCCCC	1	EEEEEE	1	OOOOOO	0
ELMI001826	ELMI001826	MOD	MOD_NMyristoyl	GAG_HTL1A	P03345	P03345 Q85589	1	7	2547372	scintillation proximity assay; western blot	true positive		Human T-cell lymphotrophic virus type 1 (strain ATK)	ELMI001826	MGQIFSR	OOOODDD	0.428571429	0.366685714	CCCCCCC	1	EEEEEEE	1	OOOOOOO	0
ELMI001828	ELMI001828	MOD	MOD_NMyristoyl	GAG_MMTVC	P11284	P11284 Q9IZT1	1	7	2542570	detection by mass spectrometry	true positive		Mouse mammary tumor virus (STRAIN C3H)	ELMI001828	MGVSGSK	OOOOOOO	0	0.147114286	CCCCCCH	0.857142857	EEEEEEE	1	OOOOOOO	0
ELMI001829	ELMI001829	MOD	MOD_NMyristoyl	HBSAG_HBVD3	P03138	P03138	1	7	7491754	mutation analysis	true positive		Hepatitis B virus ayw/France/Tiollais/1979	ELMI001829	MGQNLST	DDDODDD	0.857142857	0.531614286	CCCCCCC	1	EEEEEEE	1	DDDOODD	0.714285714
ELMI001830	ELMI001830	MOD	MOD_NMyristoyl	POLG_POL1M	P03300	P03300 P03299 Q84879 Q84880 Q89679	1	7	1850017	mutation analysis	true positive		Human poliovirus 1 Mahoney	ELMI001830	MGAQVSS	DDDDDDD	1	0.616771429	CCCCCCC	1	EEEEEEE	1	DDDDDDD	1
ELMI001831	ELMI001831	MOD	MOD_NMyristoyl	PP220_ASFB7	Q08358	Q08358 Q65287	1	7	8335009	coimmunoprecipitation	true positive		African swine fever virus BA71V	ELMI001831	MGNRGSS	DDDDDDD	1	0.915157143	CCCCCCC	1	EEEEEEE	1	DDDDDDD	1
ELMI001832	ELMI001832	MOD	MOD_NMyristoyl	MU1_REOVD	P11078	P11078 A4ZY24 P17701	1	7	1548757	alanine scanning	true positive		Mammalian orthoreovirus 3 Dearing	ELMI001832	MGNASSI	OOOODDD	0.428571429	0.400542857	CCCCCCC	1	EEEEEEE	1	OOOOOOO	0
ELMI001833	ELMI001833	MOD	MOD_NMyristoyl	SRC_RSVSA	P00524	P00524	1	7	8313462 2547372	chromatography technology; sequence based prediction; western blot	true positive		Rous sarcoma virus (strain Schmidt-Ruppin A)	ELMI001833	MGSSKSK	DDDDDDD	1	0.953914286	CCCCCCC	1	EEEEEEE	1	DDDDDDD	1
ELMI001834	ELMI001834	MOD	MOD_NMyristoyl	E7R_VACCW	P68446	P68446 P21048 Q76ZV8	1	7	9188589	mutation analysis; myristoylase assay	true positive		Vaccinia virus WR	ELMI001834	MGTAATI	DDDDDDD	1	0.503328571	CCCCCCC	1	EEEEEEE	1	DDOOOOD	0.428571429
ELMI001835	ELMI001835	MOD	MOD_NMyristoyl	VG09_VACCC	P21030	P21030	1	7	2825164	chromatography technology; coimmunoprecipitation	true positive		Vaccinia virus Copenhagen	ELMI001835	MGGGVSV	DDDDDDD	1	0.655914286	CCCCCCC	1	EEEEEEE	1	ODDDDDD	0.857142857
ELMI001836	ELMI001836	MOD	MOD_NMyristoyl	L1R_VACCC	P20540	P20540	1	7	8463289	mutation analysis; myristoylase assay	true positive		Vaccinia virus Copenhagen	ELMI001836	MGAAASI	OOOOOOD	0.142857143	0.354014286	CCCCCCH	0.857142857	EEEEEEE	1	OOOOOOO	0
ELMI001837	ELMI001837	MOD	MOD_NMyristoyl	Z_LASSJ	O73557	O73557	1	7	15452271	mutation analysis; radiolabel	true positive		Lassa virus Josiah	ELMI001837	MGNKQAK	DDDDDDD	1	0.721042857	CCCCCCC	1	EEEEEEE	1	DDDDDDD	1
ELMI001839	ELMI001839	TRG	TRG_ENDOCYTIC_2	ENV_HTLV2	P03383	P03383 P03382	477	480	20463077	mutation analysis; rna interference	true positive		Human T-lymphotropic virus 2	ELMI001839	YSLI	OOOO	0	0.17025	CCCC	1	EEEE	1	OOOO	0
ELMI001841	ELMI001841	TRG	TRG_ENDOCYTIC_2	ENV_SIVMK	P05884	P05884	723	726	11208154	alanine scanning; surface plasmon resonance	true positive		Simian immunodeficiency virus - mac K6W	ELMI001841	YRPV	OOOO	0	0.070475	CCCC	1	EEEE	1	OOOO	0
ELMI001842	ELMI001842	TRG	TRG_ENDOCYTIC_2	GE_VZVO	Q9J3M8	Q9J3M8	582	585	9847342 8947032	alanine scanning; classical fluorescence spectroscopy; mutation analysis; sequence based prediction	true positive		Human herpesvirus 3 strain Oka vaccine	ELMI001842	YAGL	OOOO	0	0.2461	ECCC	0.75	EEEE	1	OOOO	0
ELMI001844	ELMI001844	TRG	TRG_ER_diLys_1	E3GL_ADE02	P68978	P68978 P03251	156	159	2527615	classical fluorescence spectroscopy; coimmunoprecipitation; fluorescence-activated cell sorting; mutation analysis	true positive		Human adenovirus 2	ELMI001844	KKMP	OOOO	0	0.306525	CCCC	1	EEEE	1	OOOO	0
ELMI001845	ELMI001845	TRG	TRG_ER_diLys_1	NS7A_CVHSA	P59635	P59635 Q7TA11 Q7TA17	118	122	15220404	classical fluorescence spectroscopy; mutation analysis	true positive		SARS coronavirus	ELMI001845	KRKTE	OOOOO	0	0.01216	CCCCC	1	EEEEE	1	OOOOO	0
ELMI001846	ELMI001846	TRG	TRG_ER_diLys_1	SPIKE_IBVB	P11223	P11223 P05134 Q4ZJS1	1159	1162	15140989	classical fluorescence spectroscopy; mutation analysis	true positive		Avian infectious bronchitis virus (strain Beaudette)	ELMI001846	KKSV	OOOO	0	0.211125	CCCC	1	EEEE	1	OOOO	0
ELMI001849	ELMI001849	TRG	TRG_NES_CRM1_1	NEP_I34A1	P03508	P03508 A4GXG8 Q20N33 Q67266 Q71QT4	10	22	15331747	classical fluorescence spectroscopy; competition binding; mutation analysis	true positive		Influenza A virus (A/Puerto Rico/8/1934(H1N1))	ELMI001849	QDILLRMSKMQLE	OOOOOOOOOODOO	0.076923077	0.363423077	HHHHHHHHHHHHC	0.076923077	EEEEEEEEEEEEE	1	OOOOOOOOOOOOO	0
ELMI001850	ELMI001850	TRG	TRG_NES_CRM1_1	REX_HTL1A	P0C205	P0C205	80	93	8709278	affinity chromatography technology; classical fluorescence spectroscopy; mutation analysis	true positive		Human T-cell lymphotrophic virus type 1 (strain ATK)	ELMI001850	DALSAQLYSSLSLD	DDDDDDDDDDDDDD	1	0.56025	HHHHHHHHHHCCCC	0.285714286	EEEEEEEEEEEEEE	1	DDDDDDDDDDDDDD	1
ELMI001851	ELMI001851	TRG	TRG_NLS_MonoCore_2	2B_CMVQ	Q66125	Q66125	21	26	10747034	alanine scanning; confocal microscopy; green fluorescent protein tag; mutation analysis	true positive		Cucumber mosaic virus (strain Q)	ELMI001851	VKRRRR	DDDDDD	1	0.523033333	HHHHHH	0	EEEEEE	1	OOODDD	0.5
ELMI001853	ELMI001853	TRG	TRG_NLS_MonoExtN_4	PPR_SCMVC	P16046	P16046	455	460	9733808	alanine scanning; classical fluorescence spectroscopy	true positive		Cercopithecine herpesvirus 5	ELMI001853	RKRLKA	DDDDDD	1	0.842516667	CCCCCC	1	EEEEEE	1	DDDDDD	1
ELMI001854	ELMI001854	TRG	TRG_NLS_MonoCore_2	REV_EIAVY	P20919	P20919	158	163	16571801	alanine scanning; competition binding; mutation analysis	true positive		Equine infectious anemia virus (ISOLATE WYOMING)	ELMI001854	SKRRRK	DDDDDD	1	0.498816667	CCCCCC	1	EEEEEE	1	DDDOOD	0.666666667
ELMI001855	ELMI001855	TRG	TRG_NLS_MonoExtC_3	REX_HTL1A	P0C205	P0C205	12	17	9891056	classical fluorescence spectroscopy; competition binding; immunodepleted coimmunoprecipitation; mutation analysis	true positive		Human T-cell lymphotrophic virus type 1 (strain ATK)	ELMI001855	QRKRPP	DDDDDD	1	0.869483333	CCCCCC	1	EEEEEE	1	DDDDDD	1
ELMI001857	ELMI001857	TRG	TRG_NLS_MonoCore_2	VPRL_FIVSD	P69469	P69469 P19033 P69468	47	52	15246256	green fluorescent protein tag; mutation analysis	true positive		Feline immunodeficiency virus (isolate San Diego)	ELMI001857	FRKPKS	OOOOOO	0	0.006816667	CCCCCC	1	EEEEEE	1	OOOOOO	0
ELMI001858	ELMI001858	TRG	TRG_NLS_Bipartite_1	PB2_I34A1	P03428	P03428 A4GXH0 Q20N28 Q8JUU8	738	756	17310249	mutation analysis; x-ray crystallography	true positive	2JDQ	Influenza A virus (A/Puerto Rico/8/1934(H1N1))	ELMI001858	KRDSSILTDSQTATKRIRM	OOOOODDDDDOOOOOOODD	0.368421053	0.377173684	CCCCCCCCCCCCCCCCCCC	1	EEEEEEEEEEEEEEEEEEE	1	OOOOOOOOOOOOOOOOOOO	0
ELMI001971	ELMI001971	DOC	DOC_WW_Pin1_4	TAX_HTL1A	P03409	P03409	157	162	19338781	alanine scanning; glutathione s tranferase tag; pull down	true positive		Human T-cell lymphotrophic virus type 1 (strain ATK)	ELMI001971	YQLSPP	OOOOOO	0	0.013283333	EECCCC	0.666666667	EEBEEE	0.833333333	OOOOOO	0
ELMI002034	ELMI002034	DOC	DOC_WW_Pin1_4	X_HBVA3	P69713	P69713 P03166 P12935	38	43	17383430	alanine scanning; glutathione s tranferase tag; pull down	true positive		Hepatitis B virus adw2/Rutter/1979	ELMI002034	SSPSPS	DDDDDD	1	0.5729	CCCCCC	1	EEEEEE	1	DDDDDD	1
ELMI002140	ELMI002140	MOD	MOD_CK2_1	VPU_HV1BR	P05923	P05923	49	55	8139011	mutation analysis	true positive		Human immunodeficiency virus type 1 (BRU ISOLATE)	ELMI002140	AEDSGNE	DOOOOOO	0.142857143	0.320128571	CCCCCCC	1	EEEEEEE	1	OOOOOOO	0
ELMI002141	ELMI002141	MOD	MOD_CK2_1	VPU_HV1BR	P05923	P05923	53	59	8139011	mutation analysis	true positive		Human immunodeficiency virus type 1 (BRU ISOLATE)	ELMI002141	GNESEGE	OOOODOO	0.142857143	0.3327	CCCCCCC	1	EEEEEEE	1	OOOOOOO	0
ELMI002164	ELMI002164	TRG	TRG_NLS_MonoExtN_4	VPAP_HCMVA	P16790	P16790 Q7M6P1	425	432	20040518	green fluorescent protein tag; mutation analysis	true positive		Human herpesvirus 5 strain AD169	ELMI002164	PNTKKQKC	DDDDDDDD	1	0.481425	CCCCCCCC	1	EEEEEEEE	1	DDOOOOOD	0.375
ELMI002257	ELMI002257	LIG	LIG_HCF-1_HBM_1	VP16_HHV11	P06492	P06492 B9VQH6 Q09I86	361	364	9389645	mutation analysis	true positive		Herpes simplex virus (type 1 / strain 17)	ELMI002257	EHAY	DDDD	1	0.682375	CCCC	1	EEEE	1	DDDD	1
ELMI002289	ELMI002289	LIG	LIG_SH3_3	ORF3_HEVBU	P69616	P69616 P29325	93	99	11518702	glutathione s tranferase tag; mutation analysis; pull down; two hybrid	true positive		Hepatitis E virus (strain Burma)	ELMI002289	VTRPSAP	DDDDDDD	1	0.707128571	CCCCCCC	1	EEEEEEE	1	DDDDDDD	1
ELMI002290	ELMI002290	LIG	LIG_SH3_3	TIP_SHV24	P25049	P25049	132	138	11040125	mutation analysis	true positive		Herpesvirus saimiri (strain 484-77)	ELMI002290	MPKPTLP	DDDDDDD	1	0.775571429	CCCCCCC	1	EEEEEEE	1	DDDDDDD	1
ELMI002291	ELMI002291	LIG	LIG_WW_1	GAG_HTL1A	P03345	P03345 Q85589	118	121	14998512	classical fluorescence spectroscopy; over expressed level	true positive		Human T-cell lymphotrophic virus type 1 (strain ATK)	ELMI002291	PPPY	DDDD	1	0.9018	CCCC	1	EEEE	1	DDDD	1
ELMI002292	ELMI002292	MOD	MOD_N-GLC_1	ENV_HV1B1	P03375	P03375 P03376	288	293	2355006	edman degradation	true positive		Human immunodeficiency virus type 1 BH10	ELMI002292	LNQSVE	OOOOOO	0	0.3356	ECCCEE	0.5	BEEEBE	0.666666667	OOOOOO	0
ELMI002293	ELMI002293	MOD	MOD_N-GLC_1	ENV_HV1B1	P03375	P03375 P03376	331	336	2355006	edman degradation	true positive		Human immunodeficiency virus type 1 BH10	ELMI002293	CNISRA	DOODOO	0.333333333	0.381833333	EEEEHH	0	BEBEEE	0.666666667	OOOOOO	0
ELMI002294	ELMI002294	MOD	MOD_N-GLC_1	ENV_HV1B1	P03375	P03375 P03376	385	390	2355006	edman degradation	true positive		Human immunodeficiency virus type 1 BH10	ELMI002294	CNSTQL	OOOOOO	0	0.07565	EEHHHH	0	BEBEEB	0.5	OOOOOO	0
ELMI002298	ELMI002298	MOD	MOD_N-GLC_1	FUS_NIPAV	Q9IH63	Q9IH63 Q5K4D9 Q8QU00	63	68	15194804	mutation analysis	true positive		Nipah virus	ELMI002298	PNVSNM	OOOOOO	0	0.134166667	ECCCCH	0.666666667	BEEEEE	0.833333333	OOOOOO	0
ELMI002299	ELMI002299	TRG	TRG_NES_CRM1_1	NEP_I34A1	P03508	P03508 A4GXG8 Q20N33 Q67266 Q71QT4	11	22	15331747	classical fluorescence spectroscopy; competition binding; mutation analysis	true positive		Influenza A virus (A/Puerto Rico/8/1934(H1N1))	ELMI002299	DILLRMSKMQLE	OOOOOOOOODOO	0.083333333	0.360516667	HHHHHHHHHHHC	0.083333333	EEEEEEEEEEEE	1	OOOOOOOOOOOO	0
ELMI002348	ELMI002348	LIG	LIG_Integrin_isoDGR_2	CAPSD_AAV2S	P03135	P03135 O56652 O56653 O92917	511	513	9883843 16940508	coimmunoprecipitation; competition binding; far western blotting; mutation analysis; mutation disrupting interaction; western blot	true positive		Adeno-associated virus 2 Srivastava/1982	ELMI002348	NGR	DDD	1	0.582666667	CCE	0.666666667	EEE	1	DDD	1
ELMI002397	ELMI002397	TRG	TRG_NLS_MonoExtN_4	LT_SV40	P03070	P03070	127	132	6096007	colocalization; mutation analysis	true positive		Simian virus 40	ELMI002397	KKKRKV	DDDDDD	1	0.668966667	CCCCCC	1	EEEEEE	1	DDDDDD	1
ELMI002470	ELMI002470	LIG	LIG_MYND_1	E1A_ADE05	P03255	P03255 P06438 Q64825 Q64826	113	117	11733528	coimmunoprecipitation; glutathione s tranferase tag; mutation analysis; mutation disrupting interaction; pull down	true positive		Human adenovirus 5	ELMI002470	PNLVP	DDDDD	1	0.5006	CCCCC	1	EEEEE	1	DOOOO	0.2
ELMI002471	ELMI002471	LIG	LIG_MYND_1	EBNA2_EBVB9	P12978	P12978 Q69023 Q777H1	383	387	11733528	coimmunoprecipitation; glutathione s tranferase tag; mutation analysis; mutation disrupting interaction; pull down; two hybrid	true positive		Human herpesvirus 4 (strain B95-8)	ELMI002471	PELSP	DDDDD	1	0.96608	CCCCC	1	EEEEE	1	DDDDD	1
ELMI002472	ELMI002472	LIG	LIG_MYND_1	EBNA2_EBVB9	P12978	P12978 Q69023 Q777H1	437	441	11733528	coimmunoprecipitation; glutathione s tranferase tag; mutation analysis; mutation disrupting interaction; pull down; two hybrid	true positive		Human herpesvirus 4 (strain B95-8)	ELMI002472	PILFP	DDDDD	1	0.74304	CCCCC	1	EEEEE	1	DDDDD	1
ELMI002725	ELMI002725	DOC	DOC_PP2B_PxIxI_1	VF238_ASFM2	O36972	O36972	205	211	23468591	competition binding; isothermal titration calorimetry; mutation analysis; x-ray crystallography	true positive	4F0Z	African swine fever virus Malawi LIL 20/1	ELMI002725	KPKIIIT	OOOOOOO	0	0.111614286	CCEEEEE	0.285714286	EBEBBBB	0.285714286	OOOOOOO	0
ELMI002753	ELMI002753	DOC	DOC_PP2B_PxIxI_1	Q65142_ASF	Q65142	Q65142	204	210	11000210	anti tag coimmunoprecipitation; competition binding; mutation analysis; surface plasmon resonance; two hybrid	true positive		African swine fever virus	ELMI002753	KPKIIIT	OOOOOOO	0	0.068457143	CCCEEEE	0.428571429	EBEBBBB	0.285714286	OOOOOOO	0
ELMI002911	ELMI002911	LIG	LIG_G3BP_FGDF_1	POLN_SFV	P08411	P08411 Q3LRQ3 Q3LRQ4 Q3LRQ6 Q3LRQ7 Q3LRQ9 Q3LRR0 Q3LRR1 Q3LRR2 Q8JMP6 Q9QBM1	1785	1790	24623412 25658430 23087212	alanine scanning; anti tag coimmunoprecipitation; coimmunoprecipitation; green fluorescent protein tag; isothermal titration calorimetry; molecular sieving; mutation analysis; mutation disrupting interaction; sequence based prediction	true positive		Semliki forest virus	ELMI002911	LTFGDF	DDDOOD	0.666666667	0.406016667	CCCCCC	1	EEEEEE	1	OOOOOO	0
ELMI002912	ELMI002912	LIG	LIG_G3BP_FGDF_1	POLN_SFV	P08411	P08411 Q3LRQ3 Q3LRQ4 Q3LRQ6 Q3LRQ7 Q3LRQ9 Q3LRR0 Q3LRR1 Q3LRR2 Q8JMP6 Q9QBM1	1802	1807	24623412 25658430 23087212	alanine scanning; anti tag coimmunoprecipitation; coimmunoprecipitation; green fluorescent protein tag; isothermal titration calorimetry; molecular sieving; mutation analysis; mutation disrupting interaction; sequence based prediction	true positive		Semliki forest virus	ELMI002912	ITFGDF	OOOOOO	0	0.24105	CCEECC	0.666666667	EEEEEE	1	OOOOOO	0
ELMI002913	ELMI002913	LIG	LIG_G3BP_FGDF_1	POLN_CHIK3	Q5XXP4	Q5XXP4	1810	1815	24623412 22837213 25658430 26384002	anti tag coimmunoprecipitation; by homology; coimmunoprecipitation; confocal microscopy; fluorescence microscopy; green fluorescent protein tag; mutation analysis	true positive		Chikungunya virus strain Senegal 37997	ELMI002913	ITFGDF	ODDDDD	0.833333333	0.4416	CCCCCC	1	EEEEEE	1	OODOOO	0.166666667
ELMI002914	ELMI002914	LIG	LIG_G3BP_FGDF_1	POLN_CHIK3	Q5XXP4	Q5XXP4	1828	1833	24623412 22837213 25658430 26384002	anti tag coimmunoprecipitation; by homology; coimmunoprecipitation; confocal microscopy; fluorescence microscopy; green fluorescent protein tag; mutation analysis	true positive		Chikungunya virus strain Senegal 37997	ELMI002914	LTFGDF	DDDDDD	1	0.437533333	CCCCCC	1	EEEEEE	1	OOOOOO	0
ELMI002915	ELMI002915	LIG	LIG_G3BP_FGDF_1	POLN_SINDV	P03317	P03317	1835	1840	18684830 16571828	Identification by mass spectrometry; anti tag coimmunoprecipitation; confocal microscopy; green fluorescent protein tag	true positive		Sindbis virus	ELMI002915	MSFGSF	DDDDDD	1	0.579833333	CCCCCC	1	EEEEEE	1	DDDDDD	1
ELMI002916	ELMI002916	LIG	LIG_G3BP_FGDF_1	POLN_SINDV	P03317	P03317	1858	1863	18684830 16571828	Identification by mass spectrometry; anti tag coimmunoprecipitation; confocal microscopy; green fluorescent protein tag	true positive		Sindbis virus	ELMI002916	VLFGSF	DDDDOD	0.833333333	0.44995	CCCCCC	1	EEEEEE	1	ODDOOO	0.333333333
ELMI002917	ELMI002917	LIG	LIG_G3BP_FGDF_1	DNBI_HHV11	P04296	P04296 B9VQF7 Q09IA4	1142	1147	25658430	anti tag coimmunoprecipitation; confocal microscopy; green fluorescent protein tag; mutation analysis	true positive		Herpes simplex virus (type 1 / strain 17)	ELMI002917	FNFGDF	DDDDDD	1	0.456766667	CCCCCC	1	EEEEEE	1	OOOODO	0.166666667
ELMI002918	ELMI002918	LIG	LIG_G3BP_FGDF_1	DNBI_HHV2	P36384	P36384	1142	1147	25658430 22623775	by homology; fluorescence microscopy	true positive		Human herpesvirus 2	ELMI002918	FNFGDF	OOOOOO	0	0.344883333	CCCCCC	1	EEEEEE	1	OOOOOO	0
ELMI002919	ELMI002919	LIG	LIG_KLC1_WD_1	A36_VACCW	P68619	P68619 P21059 Q76ZP0	62	71	21915095	fluorescence microscopy; mutation analysis	true positive		Vaccinia virus WR	ELMI002919	SDWEDHCSAM	DDDDDDDDDD	1	0.55092	CCCCCCCCCC	1	EEEEEEEEEE	1	DDDDDDDDOO	0.8
ELMI002920	ELMI002920	LIG	LIG_KLC1_WD_1	A36_VACCW	P68619	P68619 P21059 Q76ZP0	95	104	14963148 21915095	fluorescence microscopy; glutathione s tranferase tag; mutation analysis; pull down; two hybrid	true positive		Vaccinia virus WR	ELMI002920	LIWDNESNVM	ODDDDDDDDD	0.9	0.50218	EEECCCCCCC	0.7	EEEEEEEEEE	1	OODDDDOODD	0.6
ELMI002921	ELMI002921	LIG	LIG_KLC1_WD_1	A9J0X2_VACCA	A9J0X2	A9J0X2	62	71	20943972	confocal microscopy; fluorescent resonance energy transfer	true positive		Vaccinia virus Ankara	ELMI002921	SDWEDHCSAM	DDDDDDDDDD	1	0.55092	CCCCCCCCCC	1	EEEEEEEEEE	1	DDDDDDDDOO	0.8
ELMI002922	ELMI002922	LIG	LIG_KLC1_WD_1	A9J0X2_VACCA	A9J0X2	A9J0X2	95	104	20943972	confocal microscopy; fluorescent resonance energy transfer	true positive		Vaccinia virus Ankara	ELMI002922	LIWDNESNVM	ODDDDDDDDD	0.9	0.49375	EEECCCCCCC	0.7	EEEEEEEEEE	1	OODDDDOODD	0.6
ELMI002923	ELMI002923	LIG	LIG_KLC1_WD_1	F12_VACCW	Q80HX6	Q80HX6	534	543	20195521	confocal microscopy; mutation analysis	true positive		Vaccinia virus WR	ELMI002923	LQWDDNIPEL	OOOOOOOOOO	0	0.07916	EECCCCHHHH	0.4	BEBEEEEEEB	0.7	OOOOOOOOOO	0
ELMI002962	ELMI002962	LIG	LIG_CSL_BTD_1	F5H9D8_HHV8	F5H9D8	F5H9D8	203	206	20861242	anti tag coimmunoprecipitation; western blot	true positive		Human herpesvirus 8	ELMI002962	VWIP	DDDD	1	0.607675	CCCC	1	EEEE	1	DDDD	1
ELMI002963	ELMI002963	LIG	LIG_CSL_BTD_1	F5H9D8_HHV8	F5H9D8	F5H9D8	306	309	20861242	anti tag coimmunoprecipitation; western blot	true positive		Human herpesvirus 8	ELMI002963	PWIP	DDDD	1	0.48975	CCCC	1	EEEE	1	DOOO	0.25
ELMI002964	ELMI002964	LIG	LIG_CSL_BTD_1	F5H9D8_HHV8	F5H9D8	F5H9D8	487	490	20861242	anti tag coimmunoprecipitation; western blot	true positive		Human herpesvirus 8	ELMI002964	LWIP	DDDD	1	0.5709	CCCC	1	EEEE	1	DDDD	1
ELMI002967	ELMI002967	LIG	LIG_CSL_BTD_1	EBNA2_EBVG	Q3KSV2	Q3KSV2	289	292	21475249 21440926	coimmunoprecipitation; glutathione s tranferase tag; pull down; two hybrid; western blot	true positive		Human herpesvirus 4	ELMI002967	WWPP	DDDD	1	0.83295	CCCC	1	EEEE	1	DDDD	1
ELMI002968	ELMI002968	LIG	LIG_CSL_BTD_1	EBNA3_EBVG	Q3KST2	Q3KST2	583	586	21475249 21440926	coimmunoprecipitation; glutathione s tranferase tag; pull down; two hybrid; western blot	true positive		Human herpesvirus 4	ELMI002968	PWTP	DDDD	1	0.89545	CCCC	1	EEEE	1	DDDD	1
ELMI002969	ELMI002969	LIG	LIG_CSL_BTD_1	EBNA3_EBVG	Q3KST2	Q3KST2	772	775	21475249 21440926	coimmunoprecipitation; glutathione s tranferase tag; pull down; two hybrid; western blot	true positive		Human herpesvirus 4	ELMI002969	PWVP	OODD	0.5	0.47345	CCCC	1	EEEE	1	OODD	0.5
ELMI002970	ELMI002970	LIG	LIG_CSL_BTD_1	EBNA6_EBVB9	P03204	P03204 Q777E7	96	99	21475249	glutathione s tranferase tag; pull down	true positive		Human herpesvirus 4 (strain B95-8)	ELMI002970	PWLP	DDDD	1	0.530275	CCCC	1	EEEE	1	OODD	0.5
ELMI003006	ELMI003006	LIG	LIG_14-3-3_CanoR_1	MT_POVM3	P03076	P03076 Q76TX4 Q76W01 Q89765	254	259	9428519	surface plasmon resonance; x-ray crystallography	true positive	1QJB	Mouse polyomavirus (strain 3)	ELMI003006	RSHSYP	DDDDDD	1	0.529083333	ECCCCC	0.833333333	EEEEEE	1	ODDDDD	0.833333333
ELMI003107	ELMI003107	LIG	LIG_Rb_LxCxE_1	REPA_BEYDV	O39521	O39521 A4K7Q4	180	199	10191192	mutation analysis; two hybrid	true positive		Bean yellow dwarf virus	ELMI003107	DLRCHEDLHNWRETHLYHVS	OOODDOOOOOOOOOOOOOOO	0.1	0.26907	HCCCCHHHHHHHHHHCCCCC	0.45	EBEEEEEBEEBEEEEBEEEE	0.8	OOOOOOOOOOOOOOOOOOOO	0
ELMI003110	ELMI003110	LIG	LIG_Rb_LxCxE_1	LT_SV40	P03070	P03070	101	119	11226179 2839300 16118215 24371076 8676470	coimmunoprecipitation; glutathione s tranferase tag; isothermal titration calorimetry; microscale thermophoresis; mutation analysis; pull down; x-ray crystallography	true positive	1GH6	Simian virus 40	ELMI003110	ENLFCSEEMPSSDDEATAD	OOOODDDDDDDDDDDDDDD	0.789473684	0.572884211	CCCCCCCCCCCCCCCCCCC	1	EEEEEEEEEEEEEEEEEEE	1	OOOOODOODDDDDDDDDDD	0.631578947
ELMI003111	ELMI003111	LIG	LIG_Rb_LxCxE_1	VE7_HPV16	P03129	P03129	21	37	1312637 9495340 16118215 21787785	fluorescence polarization spectroscopy; isothermal titration calorimetry; mutation analysis; x-ray crystallography	true positive	1GUX	Human papillomavirus type 16	ELMI003111	DLYCYEQLNDSSEEEDE	OODDDDDDDDDDDDDDD	0.882352941	0.567717647	CCCCCCCCCCCCCCCCC	1	EEEEEEEEEEEEEEEEE	1	OOODDDDDOODODDDDD	0.647058824
ELMI003112	ELMI003112	LIG	LIG_Rb_LxCxE_1	E1A_ADE05	P03255	P03255 P06438 Q64825 Q64826	118	140	8084002 1534854	competition binding; glutathione s tranferase tag; mutation analysis; pull down	true positive		Human adenovirus 5	ELMI003112	EVIDLTCHEAGFPPSDDEDEEGE	DOODDDDDDDDDDDDDDDDDDDD	0.913043478	0.613130435	CCCCCCCCCCCCCCCCCCCCCCC	1	EEEEEEEEEEEEEEEEEEEEEEE	1	OOOOOOOODDDDDDDDDDDDDDD	0.652173913
ELMI003114	ELMI003114	LIG	LIG_Rb_LxCxE_1	REPA_WDVS	P06847	P06847	191	212	7664747	mutation analysis; two hybrid	true positive		Wheat dwarf virus - [Sweden]	ELMI003114	TESLICHETIESWKNEHLYSVS	OOOOODOOOOOOOOOOOOOOOO	0.045454545	0.225713636	CCCCCCCHHHHHHHHHHCCCCC	0.545454545	EEEEEEEEEBEEBEEEEBEEBE	0.818181818	OOOOOOOOOOOOOOOOOOOOOO	0
ELMI003115	ELMI003115	LIG	LIG_Rb_LxCxE_1	REPA_MSVS	P14990	P14990	197	216	15722542	mutation analysis; two hybrid	true positive		Maize streak virus - [South Africa]	ELMI003115	DLLCNESINDWLQPNIFQVS	DDDDDDOOOOOOOOOOOOOO	0.3	0.35154	CCCCCHHHHHHHHHHCCCCC	0.5	EEEEEEEBEEBBEEEBEEBE	0.75	ODDDDOOOOOOOOOOOOOOO	0.2
ELMI003117	ELMI003117	LIG	LIG_Rb_LxCxE_1	GCVK_HCMVA	P16788	P16788 Q7M6J4 Q910D5 Q910F8 Q910W3 Q91B46 Q91B47 Q91B48 Q91B49 Q91B50 Q91B51 Q91B52 Q91B53 Q91B54 Q91B55	144	167	18321963	mutation analysis	true positive		Human herpesvirus 5 strain AD169	ELMI003117	DGYHGLRCRETSAMWSFEYDRDGD	DDDDDDOOOOOOOOOODODDDOOO	0.416666667	0.3967375	CCCCCCCCCCCCCCCCCCCCCCCC	1	EEEEEEEEEEEEEEEEEEEEEEEE	1	DDDDOOOOOOOOOOOOOOOOOOOO	0.166666667
ELMI003128	ELMI003128	LIG	LIG_Rb_LxCxE_1	Q98178_MCV1	Q98178	Q98178	173	196	18701596	coimmunoprecipitation; mutation analysis	true positive		Molluscum contagiosum virus subtype 1	ELMI003128	TLLDLLACSEDASGFSPPEDSFSS	OOOOOOOOODDOODOODDDDDDDD	0.458333333	0.378895833	HHHHHHHHCCCCCCCCCCCCCHHH	0.541666667	EEEEEEEEEEEEEEEEEEEEEEEE	1	OOOOOOOOOOOOOOOOOODDDOOD	0.166666667
ELMI003129	ELMI003129	LIG	LIG_Rb_LxCxE_1	Q98178_MCV1	Q98178	Q98178	140	158	18701596	coimmunoprecipitation; mutation analysis	true positive		Molluscum contagiosum virus subtype 1	ELMI003129	DLYCHENLRYESDVSEDED	OOOOOOOODODDDDDDDDD	0.526315789	0.407615789	EEEEECCCCCCCCCCCCCC	0.736842105	EBEBEEEEEEEEEEEEEEE	0.894736842	OOOOOOOOOOOODODDDDD	0.315789474
ELMI003132	ELMI003132	LIG	LIG_Rb_LxCxE_1	CLINK_FBNY1	Q9WIJ4	Q9WIJ4	109	127	10708410	glutathione s tranferase tag; mutation analysis; pull down; two hybrid	true positive		Faba bean necrotic yellows virus	ELMI003132	DLSCRELLPPEEDDDITYE	OOOOOOOOOOOOOOOOOOO	0	0.243484211	CCCHHHHCCCCCCCCCECC	0.736842105	EBEBEEBEEEEEEEEBEEE	0.789473684	OOOOOOOOOOOOOOOOOOO	0
ELMI003133	ELMI003133	LIG	LIG_Rb_LxCxE_1	Q9WKM8_BBTV	Q9WKM8	Q9WKM8	110	126	10640570	mutation analysis; two hybrid	true positive		Banana bunchy top virus	ELMI003133	DLYCDEVLSSSSTEEED	OOOOOOOOOOOOOODOO	0.058823529	0.197288235	EEEECCCCCCCCCCCCC	0.764705882	EEEEEEEEEEEEEEEEE	1	OOOOOOOOOOOOOOOOO	0
ELMI003136	ELMI003136	LIG	LIG_Rb_LxCxE_1	Q77J89_WSSVS	Q77J89	Q77J89	213	224	24027329	coimmunoprecipitation; mutation analysis; sequence based prediction	true positive		Shrimp white spot syndrome virus (isolate Tongan)	ELMI003136	DLTCDEISGFFV	OOOOOOOOOOOO	0	0.032808333	CCCHHHHHHHCC	0.416666667	EBEEEEBEEEEE	0.833333333	OOOOOOOOOOOO	0
ELMI003137	ELMI003137	LIG	LIG_Rb_LxCxE_1	Q77J94_WSSVS	Q77J94	Q77J94	214	226	24027329	coimmunoprecipitation; mutation analysis; sequence based prediction	true positive		Shrimp white spot syndrome virus (isolate Tongan)	ELMI003137	DLSCDEISEFLVQ	OOOOOOOOOOOOO	0	0.108653846	CCCHHHHHHHCCC	0.461538462	EBEEEEBEEEEEE	0.846153846	OOOOOOOOOOOOO	0
ELMI003151	ELMI003151	LIG	LIG_Rb_LxCxE_1	B8ZX42_9POLY	B8ZX42	B8ZX42	211	229	18812503 26385761 27121059 26383606 21413015 24371076	glutathione s tranferase tag; microscale thermophoresis; mutation analysis; pull down; western blot	true positive		Merkel cell polyomavirus	ELMI003151	DLFCDESLSSPEPPSSSEE	DDDDDDDDDDDDDDDDDDD	1	0.891036842	CCCCCCCCCCCCCCCCCCC	1	EEEEEEEEEEEEEEEEEEE	1	DDDDDDDDDDDDDDDDDDD	1
ELMI003177	ELMI003177	DOC	DOC_PP2A_B56_1	POL_HTL1C	P14078	P14078 O56228	1378	1383	27453045	alanine scanning; coimmunoprecipitation	true positive		Human T-cell lymphotrophic virus type 1 (Caribbean isolate)	ELMI003177	LQPIPE	ODDDDD	0.833333333	0.483716667	CCCCCC	1	EEEEEE	1	OOODDD	0.5
ELMI003178	ELMI003178	DOC	DOC_PP2A_B56_1	NCAP_EBOZM	P18272	P18272 Q773N6 Q8JS64 Q9DQD3 Q9YMG4	562	567	27453045	alanine scanning; coimmunoprecipitation	true positive		Ebola virus - Mayinga, Zaire, 1976	ELMI003178	LTPINE	DDDDDD	1	0.96265	CCCCCC	1	EEEEEE	1	DDDDDD	1
ELMI003341	ELMI003341	LIG	LIG_IRF3_LxIS_1	NSP1_ROTS4	Q99FX5	Q99FX5 Q99FX4	484	489	27302953	mutation analysis; surface plasmon resonance; western blot; x-ray crystallography	true positive	5JER	Simian rotavirus A/SA11-4F	ELMI003341	FELLIS	DDDDDD	1	0.48615	HHHHCC	0.333333333	EEEEEE	1	OODDOO	0.333333333
ELMI003442	ELMI003442	MOD	MOD_CAAXbox	RASH_MSVHA	P01115	P01115 O40604	238	241	6096132	mutation analysis; phenotype-based detection assay	true positive		Harvey murine sarcoma virus	ELMI003442	CVLS	OOOO	0	0.055575	CCCC	1	EEEE	1	OOOO	0
ELMI003451	ELMI003451	DOC	DOC_CYCLIN_RxL_1	A8T798_HCMV	A8T798	A8T798	415	427	24101496	mutation analysis; pull down	true positive		Human herpesvirus 5	ELMI003451	RKPSASRRLFGSS	DDDDDDDDDDDDD	1	0.909238462	CCCCCCCCCCCCC	1	EEEEEEEEEEEEE	1	DDDDDDDDDDDDD	1
ELMI003461	ELMI003461	LIG	LIG_ULM_U2AF65_1	REV_HV2D2	P15830	P15830	37	42	30892606	sequence based prediction	true positive		Human immunodeficiency virus type 2 (ISOLATE D205,7)	ELMI003461	RRRRWK	DDDDDD	1	0.5782	HHHHHH	0	EEEEEE	1	DDDDOO	0.666666667
ELMI003521	ELMI003521	TRG	TRG_ER_FFAT_2	Q80J95_9CALI	Q80J95	Q80J95	44	52	28698274	anti tag coimmunoprecipitation; mutation disrupting interaction; nuclear magnetic resonance; two hybrid	true positive		Murine norovirus 1	ELMI003521	EINYMTPPE	DDDDDDDDD	1	0.843755556	CCCCCCCCC	1	EEEEEEEEE	1	DDDDDDDDD	1
ELMI003548	ELMI003548	LIG	LIG_PDZ_Wminus1_1	VEMP_BCHK4	A3EX99	A3EX99	80	82	24550280	phage display	true positive		Tylonycteris bat coronavirus HKU4	ELMI003548	DWV	DOO	0.333333333	0.382933333	HCC	0.666666667	EEE	1	OOO	0
ELMI003549	ELMI003549	LIG	LIG_PDZ_Wminus1_1	VEMP_BCHK5	A3EXD5	A3EXD5	80	82	24550280	phage display	true positive		Pipistrellus bat coronavirus HKU5	ELMI003549	DWV	DOO	0.333333333	0.372366667	HHC	0.333333333	EEE	1	OOO	0
ELMI003682	ELMI003682	DOC	DOC_USP7_UBL2_3	ICP0_HHV11	P08393	P08393	620	624	26046769	fluorescence polarization spectroscopy; glutathione s tranferase tag; mutation disrupting interaction; pull down; western blot; x-ray crystallography	true positive	4WPH	Herpes simplex virus (type 1 / strain 17)	ELMI003682	KCARK	DDDDD	1	0.80304	CCCCC	1	EEEEE	1	DDDDD	1
ELMI003700	ELMI003700	LIG	LIG_SH2_GRB2like	TEG1_HHV11	P10230	P10230 B9VQH4 O09799 Q09I88	633	636	23946459	coimmunoprecipitation; mutation analysis; pull down	true positive		Herpes simplex virus (type 1 / strain 17)	ELMI003700	YENV	OODO	0.25	0.36715	CCCC	1	EEEE	1	OOOO	0
ELMI003875	ELMI003875	LIG	LIG_SH2_NCK_1	A36_VACCW	P68619	P68619 P21059 Q76ZP0	112	116	10553910 16636066	fluorescence technology; surface plasmon resonance; western blot	true positive		Vaccinia virus WR	ELMI003875	YDSVA	OODDD	0.6	0.43928	EECCC	0.6	EEEEE	1	OOOOO	0
ELMI004001	ELMI004001	LIG	LIG_NRP_CendR_1	Q2F842_ORFV	Q2F842	Q2F842	127	130	18467594	coimmunoprecipitation; competition binding; mutation analysis; surface plasmon resonance	true positive		Orf virus	ELMI004001	RPPR	DDDD	1	0.9541	CCCC	1	EEEE	1	DDDD	1
ELMI004004	ELMI004004	LIG	LIG_NRP_CendR_1	ENV_HTL1M	P23064	P23064	309	312	29458191	isothermal titration calorimetry; nuclear magnetic resonance; pull down	true positive		Human T-cell lymphotrophic virus type 1 (isolate MT-2)	ELMI004004	RSRR	DDDD	1	0.548875	CCCC	1	EEEE	1	OODD	0.5
ELMI004010	ELMI004010	LIG	LIG_NRP_CendR_1	SPIKE_SARS2	P0DTC2	P0DTC2 PRO_0000449647	682	685		coimmunoprecipitation; mutation analysis	true positive		Severe acute respiratory syndrome coronavirus 2	ELMI004010	RRAR	DDDD	1	0.72165	CCCC	1	EEEE	1	DDDD	1
ELMI004142	ELMI004142	LIG	LIG_LYPXL_L_2	GAG_HV1Y2	P35962	P35962	483	492	17350572 17277784 18066081	biosensor; isothermal titration calorimetry; mutation analysis; over expressed level; surface plasmon resonance; western blot; x-ray crystallography	true positive	2R05	Human immunodeficiency virus type 1 (isolate YU2)	ELMI004142	LYPLASLRSL	DDDDDDDDDD	1	0.50387	CCCCCCCCCC	1	EEEEEEEEEE	1	ODODDDODDD	0.7
ELMI004145	ELMI004145	LIG	LIG_LYPXL_SIV_4	GAG_SIVMK	P05893	P05893	487	495	20962096	biosensor; mutation analysis; western blot; x-ray crystallography	true positive	2XS1	Simian immunodeficiency virus - mac K6W	ELMI004145	PYKEVTEDL	DDDDDDDDD	1	0.614566667	CCCCCCCCC	1	EEEEEEEEE	1	DDDDDDODD	0.888888889
ELMI004146	ELMI004146	LIG	LIG_LYPXL_SIV_4	GAG_SIVG1	Q02843	Q02843	467	475	20962096	biosensor; mutation analysis; x-ray crystallography	true positive	2XS8	Simian immunodeficiency virus (isolate AGM / clone GRI-1)	ELMI004146	AYDPAKKLL	DDDDDDDDD	1	0.6079	CCCHHHHHH	0.333333333	EEEEEEEEE	1	DDDDDDDDD	1
ELMI004147	ELMI004147	LIG	LIG_LYPXL_SIV_4	Q8Q7J5_SIV	Q8Q7J5-1	Q8Q7J5	499	507	20962096	sequence based prediction	true positive		Simian immunodeficiency virus SIV-mnd 2	ELMI004147	PYEAAYNSL	DDDDDDDDD	1	0.634077778	CCCCCCCCC	1	EEEEEEEEE	1	DDDDDDDDD	1
ELMI004154	ELMI004154	LIG	LIG_Integrin_RGD_TGFB_3	Q98W00_9PICO	Q98W00	Q98W00	145	151	28534487	electron microscopy	true positive	5NEM 5NER	Foot-and-mouth disease virus - type O	ELMI004154	RGDLQVL	DDDDDDD	1	0.455442857	CCCHHHH	0.428571429	EEEEEEE	1	OODDOOO	0.285714286
ELMI004155	ELMI004155	LIG	LIG_Integrin_RGD_TGFB_3	Q6PMW3_9PICO	Q6PMW3	Q6PMW3	869	875	28534487	electron microscopy	true positive	5NET 5NEU	Foot-and-mouth disease virus - type O	ELMI004155	RGDLQVL	OODDOOO	0.285714286	0.367328571	CCCHHHH	0.428571429	EEEEEEE	1	OOOOOOO	0
ELMI004268	ELMI004268	TRG	TRG_DiLeu_BaEn_1	VPU_HV1S1	P19554	P19554	63	68	24843023	chromatography technology; confocal microscopy; mutation analysis; western blot; x-ray crystallography	true positive	4P6Z	Human immunodeficiency virus type 1 (SF162 ISOLATE)	ELMI004268	ELSALV	DDDOOO	0.5	0.368566667	CCCCCC	1	EEEEEE	1	OOOOOO	0
ELMI004270	ELMI004270	TRG	TRG_DiLeu_BaEn_1	NEF_HV1B1	P03404	P03404 P03405	160	165	30053425	electron microscopy; mutation analysis	true positive	6DFF	Human immunodeficiency virus type 1 BH10	ELMI004270	ENTSLL	DDDDDD	1	0.452383333	CCCCCC	1	EEEEEE	1	OOOOOO	0
ELMI004271	ELMI004271	TRG	TRG_DiLeu_BaEn_1	Q4JGV0_SIV	Q4JGV0	Q4JGV0	190	195	31447307	electron microscopy; fluorescence polarization spectroscopy; mutation analysis	true positive	6OWT	Simian immunodeficiency virus	ELMI004271	ETHCLV	DDDDDD	1	0.526483333	CCCCCC	1	EEEEEE	1	ODDDDD	0.833333333
ELMI004378	ELMI004378	LIG	LIG_SH3_CIN85_PxpxPR_1	ICP0_HHV11	P08393	P08393	253	258	15824310	anti tag coimmunoprecipitation; glutathione s tranferase tag; identification by antibody; pull down; tag visualisation by luciferase assay	true positive		Herpes simplex virus (type 1 / strain 17)	ELMI004378	PRAPPR	DDDDDD	1	0.974166667	CCCCCC	1	EEEEEE	1	DDDDDD	1
ELMI004379	ELMI004379	LIG	LIG_SH3_CIN85_PxpxPR_1	ICP0_HHV11	P08393	P08393	414	419	15824310	anti tag coimmunoprecipitation; glutathione s tranferase tag; identification by antibody; pull down; tag visualisation by luciferase assay	true positive		Herpes simplex virus (type 1 / strain 17)	ELMI004379	PGPGPR	DDDDDD	1	0.929166667	CCCCCC	1	EEEEEE	1	DDDDDD	1
ELMI004380	ELMI004380	LIG	LIG_SH3_CIN85_PxpxPR_1	POLN_SFV	P08411	P08411 Q3LRQ3 Q3LRQ4 Q3LRQ6 Q3LRQ7 Q3LRQ9 Q3LRR0 Q3LRR1 Q3LRR2 Q8JMP6 Q9QBM1	1764	1769	29702546	coimmunoprecipitation; detection by mass spectrometry; mutation analysis; western blot	true positive		Semliki forest virus	ELMI004380	PVPAPR	DDDDDD	1	0.8177	CCCCCC	1	EEEEEE	1	DDDDDD	1
ELMI004381	ELMI004381	LIG	LIG_SH3_CIN85_PxpxPR_1	POLN_SFV	P08411	P08411 Q3LRQ3 Q3LRQ4 Q3LRQ6 Q3LRQ7 Q3LRQ9 Q3LRR0 Q3LRR1 Q3LRR2 Q8JMP6 Q9QBM1	1771	1776	29702546	coimmunoprecipitation; detection by mass spectrometry; mutation analysis; western blot	true positive		Semliki forest virus	ELMI004381	PTPAPR	DDDDDD	1	0.77615	CCCCCC	1	EEEEEE	1	DDDDDD	1
ELMI004386	ELMI004386	LIG	LIG_SH3_CIN85_PxpxPR_1	POLN_EEVVT	P27282	P27282 A0A0M3T9D8 O90163 Q5XQC5 Q66592 Q66594	1787	1792	31694937	coimmunoprecipitation; detection by mass spectrometry; western blot	true positive		Venezuelan equine encephalitis virus (strain Trinidad donkey)	ELMI004386	PVPAPR	ODDDDD	0.833333333	0.542816667	CCCCCC	1	EEEEEE	1	ODDDDD	0.833333333
ELMI004387	ELMI004387	LIG	LIG_SH3_CIN85_PxpxPR_1	POLN_EEVVT	P27282	P27282 A0A0M3T9D8 O90163 Q5XQC5 Q66592 Q66594	1799	1804	31694937	coimmunoprecipitation; detection by mass spectrometry; western blot	true positive		Venezuelan equine encephalitis virus (strain Trinidad donkey)	ELMI004387	PHPAPR	DDDDDD	1	0.863966667	CCCCCC	1	EEEEEE	1	DDDDDD	1
ELMI004390	ELMI004390	LIG	LIG_SH3_CIN85_PxpxPR_1	POLN_BFV	P87515	P87515	1693	1698	29702546	coimmunoprecipitation; western blot	true positive		Barmah Forest virus	ELMI004390	RPIPAP	DDDDDD	1	0.696816667	CCCCCC	1	EEEEEE	1	DDDDDD	1
ELMI004391	ELMI004391	LIG	LIG_SH3_CIN85_PxpxPR_1	POLN_BFV	P87515	P87515	1703	1708	29702546	coimmunoprecipitation; western blot	true positive		Barmah Forest virus	ELMI004391	RPVPAP	DDDDDD	1	0.661866667	CCCCCC	1	EEEEEE	1	DDDDDD	1
ELMI004392	ELMI004392	LIG	LIG_SH3_CIN85_PxpxPR_1	POLN_BFV	P87515	P87515	1737	1742	29702546	coimmunoprecipitation; western blot	true positive		Barmah Forest virus	ELMI004392	TPVPPP	DDDDDD	1	0.892766667	CCCCCC	1	EEEEEE	1	DDDDDD	1
ELMI004406	ELMI004406	LIG	LIG_SH3_CIN85_PxpxPR_1	POLN_CHIKS	Q8JUX6	Q8JUX6	1731	1736	31493651	mutation analysis; nuclear magnetic resonance; western blot	true positive		Chikungunya virus strain S27-African prototype	ELMI004406	PVAPPR	DDDDDD	1	0.549733333	CCCCCC	1	EEEEEE	1	DDDDOD	0.833333333
ELMI004416	ELMI004416	LIG	LIG_SH3_CIN85_PxpxPR_1	POLG_HCVJF	Q99IB8	Q99IB8	2323	2328	25872741	glutathione s tranferase tag; phage display; pull down	true positive		Hepatitis C virus JFH-1	ELMI004416	PTPPPR	DDDDDD	1	0.8997	CCCCCC	1	EEEEEE	1	DDDDDD	1
ELMI004456	ELMI004456	LIG	LIG_LIR_Gen_1	M2_I34A1	P06821	P06821 A4GXH7 Q20N37 Q5UAV4 Q5UAV5 Q5UAV6 Q84105 Q8JUU3	88	96	24528869	colocalization; deletion analysis; fluorescence microscopy; mutation analysis; pull down	true positive		Influenza A virus (A/Puerto Rico/8/1934(H1N1))	ELMI004456	DGHFVSIEL	OOOOOOOOO	0	0.1773	CCCCCCCCC	1	EEEEEEEEE	1	OOOOOOOOO	0
